# Supplementary material for: Ethyl 2-[3-(3,5-Dinitrobenzo­yl)thio­ureido]benzoate
Source: Acta Crystallogr Sect E Struct Rep Online. 2011 Apr 13;67(Pt 5):o1114. doi: 10.1107/S1600536811012918 (PMC3089348; doi:10.1107/S1600536811012918)
Supplement: Supplementary file 2 [file e-67-o1114-Isup2.hkl]

# 
# h,k,l, Fc-squared, Fo-squared, sigma(Fo-squared) and status flag 
# 
data_I
_shelx_title '  wt2231w-SohailSaeed'sSS-96_13-Dec-2010' 
_shelx_refln_list_code          4 
_shelx_F_calc_maximum      310.89 
_exptl_crystal_F_000       864.00 
_reflns_d_resolution_high  0.8400 
 
loop_ 
 _symmetry_equiv_pos_as_xyz 
 'x, y, z' 
 'x, -y, z+1/2' 
 'x+1/2, y+1/2, z' 
 'x+1/2, -y+1/2, z+1/2' 
 
_cell_length_a    11.7264 
_cell_length_b    16.6172 
_cell_length_c     9.9630 
_cell_angle_alpha  90.000 
_cell_angle_beta  101.522 
_cell_angle_gamma  90.000 
 
_shelx_F_squared_multiplier     1.000 
 
loop_ 
 _refln_index_h 
 _refln_index_k 
 _refln_index_l 
 _refln_F_squared_calc 
 _refln_F_squared_meas 
 _refln_F_squared_sigma 
 _refln_observed_status 
  -1   1 -11       13.78        6.03      3.11 o 
   1   1 -11        9.09        5.38      5.38 o 
   3   1 -11       73.48       82.43      7.13 o 
   5   1 -11      109.36      105.51      6.90 o 
   7   1 -11       22.14       27.88      5.11 o 
  -2   2 -11        6.60        6.36      4.28 o 
   0   2 -11        7.85        3.24      2.98 o 
   2   2 -11        4.78        3.89      5.84 o 
   4   2 -11       55.73       65.84      6.18 o 
   6   2 -11       34.36       34.98      5.39 o 
  -1   3 -11        8.04        5.23      5.61 o 
   1   3 -11       36.83       37.17      7.78 o 
   3   3 -11       26.02       28.54      6.81 o 
   5   3 -11        2.92        4.12      3.86 o 
   7   3 -11       31.04       24.11     11.61 o 
   0   4 -11       27.51       14.28      6.00 o 
   2   4 -11        2.02       -0.04      3.31 o 
   4   4 -11       56.75       61.52      6.75 o 
   6   4 -11       42.81       55.85      8.37 o 
  -1   5 -11       75.94       82.29      5.87 o 
   1   5 -11        9.99        4.31      3.04 o 
   3   5 -11        1.79        1.02      2.94 o 
   5   5 -11        4.96        3.55      2.90 o 
   0   6 -11        9.81        6.11      3.24 o 
   2   6 -11       28.88       21.72      4.14 o 
   4   6 -11       86.83       86.05      5.75 o 
   1   7 -11       14.06       12.47      3.73 o 
   3   7 -11       89.02       87.57      5.73 o 
   0   0 -10      163.66      163.00     11.03 o 
   4   0 -10        5.46        4.99      4.41 o 
   6   0 -10       98.49       81.98      8.24 o 
   8   0 -10       37.63       40.80      8.43 o 
  -1   1 -10       98.93       88.99      8.69 o 
   1   1 -10       80.75       93.41      6.24 o 
   3   1 -10      101.84       86.33      8.63 o 
   5   1 -10       46.45       41.35      4.83 o 
   7   1 -10        2.40        4.36      3.26 o 
   9   1 -10       13.43       12.68      4.64 o 
  -2   2 -10        7.25        4.48      3.03 o 
   0   2 -10        7.59        5.67      2.66 o 
   2   2 -10      128.83      134.61      7.08 o 
   4   2 -10      163.05      168.87      7.91 o 
   6   2 -10      187.60      188.34      8.84 o 
   8   2 -10       94.62       93.79      9.53 o 
  -3   3 -10       14.41       20.17      5.64 o 
  -1   3 -10       31.93       35.22      7.07 o 
   1   3 -10       62.75       64.98      4.76 o 
   3   3 -10      153.72      162.93     11.22 o 
   5   3 -10      134.11      129.99      7.55 o 
   7   3 -10       51.06       49.49      6.75 o 
   9   3 -10       50.12       60.06     12.58 o 
  -4   4 -10       20.41       32.56      5.06 o 
  -2   4 -10       40.12       40.80      6.29 o 
   0   4 -10      292.66      298.39      9.55 o 
   2   4 -10       56.45       46.78      7.56 o 
   4   4 -10       23.19       28.41      6.49 o 
   6   4 -10        1.82        2.46      3.45 o 
   8   4 -10        0.85       -0.03      3.25 o 
  -1   5 -10      271.43      280.20     12.00 o 
   1   5 -10      197.96      209.56      8.03 o 
   3   5 -10        3.54        1.37      2.57 o 
   5   5 -10       33.74       37.55      4.44 o 
   7   5 -10       12.18       11.86      2.92 o 
  -2   6 -10       82.37      103.65      7.85 o 
   0   6 -10       76.34       88.51      5.49 o 
   2   6 -10       46.11       34.91      4.10 o 
   4   6 -10        5.89        2.20      2.79 o 
   6   6 -10       19.42       19.11      3.55 o 
   8   6 -10        0.43        1.63      2.30 o 
  -3   7 -10       68.92       76.47      7.65 o 
  -1   7 -10      102.03      102.22      7.52 o 
   1   7 -10      325.65      321.05     10.39 o 
   3   7 -10        6.22        6.65      3.05 o 
   5   7 -10       38.26       32.57      4.25 o 
   7   7 -10       43.61       45.97      5.42 o 
  -2   8 -10       64.97       75.89      7.13 o 
   2   8 -10       32.87       30.70      5.71 o 
   4   8 -10      106.07      106.28      5.98 o 
   6   8 -10      124.03      123.24      6.26 o 
  -1   9 -10       46.69       46.51      6.75 o 
   1   9 -10        2.15        5.37      3.16 o 
   3   9 -10        3.46        0.67      3.53 o 
   5   9 -10       22.39       23.95      3.85 o 
   0  10 -10       95.13       87.17      7.33 o 
   2  10 -10       50.88       59.11      8.04 o 
   4  10 -10       40.88       53.73      5.31 o 
  -5   1  -9       22.46       21.25      3.55 o 
  -3   1  -9      106.58      102.29      7.07 o 
  -1   1  -9      178.03      193.03     11.22 o 
   1   1  -9      233.34      219.62      8.25 o 
   3   1  -9      118.32      113.61      6.10 o 
   5   1  -9      187.81      186.64      7.86 o 
   7   1  -9       65.86       64.00      5.63 o 
  -6   2  -9       10.36        8.82      4.41 o 
  -2   2  -9       72.83       65.90      5.90 o 
   0   2  -9      100.00       95.09      8.30 o 
   2   2  -9      186.44      183.38      7.59 o 
   4   2  -9      232.50      222.83      8.59 o 
   6   2  -9       38.69       51.65      5.39 o 
   8   2  -9       11.80        2.00      2.91 o 
  10   2  -9       28.42       24.34     12.52 o 
  -3   3  -9       27.26       18.74      5.06 o 
  -1   3  -9        2.93        7.26      3.24 o 
   1   3  -9       13.68       10.05      4.54 o 
   3   3  -9      189.59      172.82      7.51 o 
   5   3  -9       81.78       93.69      9.63 o 
   7   3  -9      111.46       76.56     13.30 o 
   9   3  -9       14.23       10.06      3.89 o 
  -6   4  -9       12.47        5.38      4.67 o 
  -4   4  -9       23.72       30.55      3.68 o 
  -2   4  -9        3.01        1.21      2.35 o 
   0   4  -9        6.95        7.05      4.38 o 
   2   4  -9      504.46      501.54     12.59 o 
   4   4  -9      249.86      260.07     10.02 o 
   6   4  -9      141.58      132.06     10.18 o 
   8   4  -9      203.00      202.08     12.39 o 
  10   4  -9       46.53       58.55      8.85 o 
  -5   5  -9        9.30        5.77      3.76 o 
  -3   5  -9        2.62        4.50      2.65 o 
  -1   5  -9       28.11       35.67      5.32 o 
   1   5  -9      247.49      269.79      8.77 o 
   3   5  -9      275.32      284.51      9.05 o 
   5   5  -9       73.05       63.78      4.46 o 
   7   5  -9      142.72      132.97      8.82 o 
   9   5  -9       13.54       15.05      2.86 o 
  -4   6  -9        8.91       16.55      3.37 o 
  -2   6  -9       52.45       58.38      4.02 o 
   0   6  -9      191.77      182.84      9.08 o 
   2   6  -9      858.18      819.97     29.38 o 
   4   6  -9      228.28      223.18      8.01 o 
   6   6  -9       65.32       68.57      4.11 o 
   8   6  -9       31.55       35.96      3.50 o 
  10   6  -9        3.79        3.00      3.03 o 
  -5   7  -9        9.36        8.04      3.89 o 
  -3   7  -9        9.62        6.33      2.85 o 
  -1   7  -9       43.50       53.14      4.05 o 
   1   7  -9      192.77      210.31      9.83 o 
   3   7  -9      199.74      200.57      7.71 o 
   5   7  -9        7.96        9.46      3.05 o 
   7   7  -9       41.71       41.94      4.53 o 
   9   7  -9       19.40       16.86      3.46 o 
  -4   8  -9       13.37       12.06      4.22 o 
  -2   8  -9       98.12       94.84      4.82 o 
   0   8  -9      128.48      147.62      8.69 o 
   2   8  -9      184.62      184.19      7.51 o 
   4   8  -9       49.09       56.75      4.91 o 
   6   8  -9       34.09       38.96      4.22 o 
   8   8  -9       22.25       24.51      3.86 o 
  -3   9  -9        2.55        6.42      3.83 o 
  -1   9  -9      156.38      164.68      9.21 o 
   1   9  -9      122.06      102.35      7.59 o 
   3   9  -9       64.26       61.49      4.53 o 
   5   9  -9       51.38       58.64      4.98 o 
   7   9  -9       48.28       59.10      5.13 o 
   0  10  -9      140.92      144.90      8.95 o 
   2  10  -9       62.73       59.96      4.73 o 
   4  10  -9       12.71        8.38      3.21 o 
   6  10  -9       24.39       30.00      4.07 o 
  -1  11  -9        3.79        4.86      4.02 o 
   1  11  -9       92.23      104.43      7.78 o 
   3  11  -9      109.58      103.95      5.86 o 
   5  11  -9      148.29      151.19      6.99 o 
   0  12  -9       17.14       19.26      4.54 o 
   2  12  -9       69.35       83.71     12.62 o 
   4  12  -9       55.76       66.78      5.54 o 
  -8   0  -8       83.88       86.59      8.04 o 
  -6   0  -8       91.88      111.17      7.65 o 
   0   0  -8      302.70      317.69     13.62 o 
   2   0  -8      388.46      420.88     16.54 o 
   4   0  -8      731.31      709.58     24.19 o 
   6   0  -8      494.82      447.80     18.29 o 
   8   0  -8      359.03      290.45     17.64 o 
  10   0  -8       23.89       10.38      6.42 o 
  -7   1  -8       28.78       36.78      4.48 o 
  -5   1  -8       72.34       84.09      4.63 o 
  -3   1  -8       93.75       99.24      6.29 o 
  -1   1  -8       89.30       69.79      6.94 o 
   1   1  -8        5.91        6.91      2.70 o 
   3   1  -8       43.16       39.16      4.03 o 
   5   1  -8      286.16      305.53      9.93 o 
   7   1  -8      265.10      223.91     26.43 o 
   9   1  -8        0.39       -1.43      3.39 o 
  11   1  -8       15.94       11.95      3.74 o 
  -8   2  -8        7.50        9.57      3.57 o 
  -6   2  -8       36.98       45.87      4.31 o 
  -4   2  -8       90.84       94.48      4.53 o 
  -2   2  -8      199.68      181.93      8.24 o 
   0   2  -8      346.85      360.85     10.38 o 
   2   2  -8      136.29      122.05      5.80 o 
   4   2  -8      224.91      207.65      7.90 o 
   6   2  -8       52.69       51.09      4.94 o 
   8   2  -8       34.45       25.17      7.65 o 
  10   2  -8       65.92       56.23      7.46 o 
  -7   3  -8       11.58        8.37      4.48 o 
  -5   3  -8       48.06       28.54      4.86 o 
  -3   3  -8      143.63      126.48      7.33 o 
  -1   3  -8      473.04      500.49      9.55 o 
   1   3  -8      239.10      231.63      8.00 o 
   3   3  -8      493.26      486.31     13.09 o 
   5   3  -8      165.76      157.77      9.57 o 
   7   3  -8      367.12      361.86     16.73 o 
   9   3  -8       92.74       82.72      9.73 o 
  11   3  -8       64.41       70.70      8.56 o 
  -6   4  -8        0.52        4.28      3.89 o 
  -4   4  -8       42.32       49.55      5.64 o 
  -2   4  -8       66.54       54.32      3.63 o 
   0   4  -8      226.64      235.76      6.05 o 
   2   4  -8      285.23      287.16      6.93 o 
   4   4  -8      133.60      126.60      6.69 o 
   6   4  -8       57.04       54.94      7.85 o 
   8   4  -8       23.50       23.64      4.15 o 
  10   4  -8        9.66        8.89      6.03 o 
  -7   5  -8       15.41       14.01      4.41 o 
  -5   5  -8        2.23       -0.58      3.11 o 
  -3   5  -8       14.87       15.15      2.66 o 
  -1   5  -8        3.42        2.71      2.85 o 
   1   5  -8       82.32       86.76      4.87 o 
   3   5  -8      183.24      198.69      9.49 o 
   5   5  -8     1492.81     1370.32     25.90 o 
   7   5  -8      203.56      228.48     15.02 o 
   9   5  -8       80.56       82.44      4.27 o 
  11   5  -8       27.59        9.99      6.55 o 
  -6   6  -8       16.12       13.30      3.89 o 
  -4   6  -8       92.42       85.63      4.37 o 
  -2   6  -8       67.04       65.49      3.78 o 
   0   6  -8       57.26       58.87      3.56 o 
   2   6  -8      199.91      210.31      7.43 o 
   4   6  -8      880.81      942.22     19.35 o 
   6   6  -8       82.88       79.96      4.26 o 
   8   6  -8       11.97       12.00      2.58 o 
  10   6  -8       41.68       36.84      7.98 o 
  -5   7  -8       58.38       48.84      5.19 o 
  -3   7  -8       47.22       54.72      4.12 o 
  -1   7  -8      142.46      111.75      4.67 o 
   1   7  -8      310.98      313.88      7.25 o 
   3   7  -8     1019.35     1025.00     22.09 o 
   5   7  -8      378.17      375.01     13.84 o 
   7   7  -8       22.62       17.98      2.90 o 
   9   7  -8        3.00        2.90      2.70 o 
  -6   8  -8       22.64       22.83      4.41 o 
  -4   8  -8       29.56       21.99      3.63 o 
  -2   8  -8      123.97      135.20      5.16 o 
   0   8  -8      138.61      130.28      5.16 o 
   2   8  -8      343.23      332.53      9.74 o 
   4   8  -8      177.47      170.25      6.73 o 
   6   8  -8       31.20       39.48      4.08 o 
   8   8  -8       15.12        8.17      3.83 o 
  10   8  -8       12.99       14.01      6.68 o 
  -5   9  -8       12.89        9.34      3.63 o 
  -3   9  -8       19.26       23.35      4.09 o 
  -1   9  -8       54.98       56.82      6.55 o 
   3   9  -8      166.74      155.94      9.92 o 
   5   9  -8      104.30       96.51      6.13 o 
   7   9  -8      133.83      138.52      6.31 o 
   9   9  -8      105.04      121.95      9.02 o 
  -4  10  -8        3.68        5.51      3.37 o 
   0  10  -8      173.29      191.85      6.17 o 
   2  10  -8       12.80       12.73      3.31 o 
   4  10  -8       84.07       91.32      5.24 o 
   6  10  -8       97.03      102.51      7.04 o 
   8  10  -8      143.61      152.21      6.73 o 
  -3  11  -8       11.38        3.76      2.72 o 
  -1  11  -8       58.81       63.56      5.64 o 
   1  11  -8       19.13       27.21      3.37 o 
   3  11  -8       48.99       51.60      5.84 o 
   5  11  -8       14.60        8.69      3.00 o 
   7  11  -8       43.27       48.79      4.81 o 
  -2  12  -8      127.74      156.64      7.78 o 
   0  12  -8       84.41       82.70      6.10 o 
   2  12  -8       15.06       15.76      3.07 o 
   4  12  -8       27.99       34.30      4.30 o 
   6  12  -8       30.82       35.57      4.46 o 
  -1  13  -8       50.45       59.67      6.16 o 
   1  13  -8       28.72       31.46      4.99 o 
   3  13  -8       78.81       79.45      8.63 o 
   5  13  -8       28.78       32.04      6.94 o 
   0  14  -8       30.69       26.85      4.99 o 
   2  14  -8        1.66        2.62      2.68 o 
   4  14  -8       23.22       28.02      6.42 o 
  -9   1  -7       82.66       73.54      5.10 o 
  -7   1  -7       54.01       59.22      4.72 o 
  -5   1  -7       48.88       50.62      3.92 o 
  -3   1  -7      576.78      619.68     16.80 o 
  -1   1  -7      573.73      587.31     19.72 o 
   1   1  -7      858.99      896.92     14.24 o 
   3   1  -7      390.58      401.58     10.89 o 
   5   1  -7      372.40      357.12     10.55 o 
   7   1  -7      229.37      231.75     12.71 o 
   9   1  -7      275.58      247.83     15.37 o 
  11   1  -7       51.60       44.24      9.76 o 
  -8   2  -7        4.57        4.29      3.17 o 
  -6   2  -7      115.92      102.67      7.07 o 
  -4   2  -7       43.26       49.21      3.41 o 
  -2   2  -7      733.78      764.76     15.05 o 
   0   2  -7      488.09      502.20      9.48 o 
   2   2  -7      152.66      146.28      6.02 o 
   4   2  -7       86.22       90.98     12.26 o 
   6   2  -7       77.63       75.57     15.40 o 
   8   2  -7       41.94       33.38      4.92 o 
  10   2  -7      191.63      184.46     12.00 o 
  12   2  -7        2.73        7.26      5.25 o 
  -9   3  -7       19.11       23.81      4.48 o 
  -7   3  -7        5.52        4.72      2.68 o 
  -5   3  -7        2.54       -0.84      3.11 o 
  -3   3  -7      129.21      103.84      4.29 o 
  -1   3  -7      722.91      714.05     11.50 o 
   1   3  -7       92.05       91.16      3.18 o 
   3   3  -7      993.85      976.93     21.11 o 
   5   3  -7      420.57      393.65     46.02 o 
   7   3  -7      119.13       98.74      6.12 o 
   9   3  -7       10.96        4.30     10.57 o 
  11   3  -7        3.72        0.03      3.17 o 
  -8   4  -7       18.06        8.43      4.67 o 
  -6   4  -7       14.95       24.55      3.57 o 
  -4   4  -7      130.00      130.35      4.88 o 
  -2   4  -7       80.09       83.68      4.90 o 
   0   4  -7      584.82      575.38      8.96 o 
   2   4  -7      737.85      756.40     17.21 o 
   4   4  -7       36.93       34.94      4.05 o 
   6   4  -7      589.68      616.96     22.70 o 
   8   4  -7      264.11      236.44      9.29 o 
  10   4  -7       59.19       67.06     25.20 o 
  12   4  -7       12.76        9.60      5.84 o 
  -7   5  -7       42.72       40.93      5.45 o 
  -5   5  -7       72.24       87.30      6.03 o 
  -3   5  -7       12.20        6.38      2.06 o 
  -1   5  -7        5.15        1.50      1.70 o 
   1   5  -7      129.49      122.21      4.08 o 
   3   5  -7      275.34      283.26      8.53 o 
   5   5  -7     1036.03     1003.92     44.06 o 
   7   5  -7      333.71      333.99     10.98 o 
   9   5  -7       72.65       74.25      4.09 o 
  11   5  -7        4.70        1.43      5.25 o 
  -8   6  -7        8.47        6.49      3.89 o 
  -6   6  -7      190.74      176.18      5.98 o 
  -4   6  -7      164.57      171.80      6.23 o 
  -2   6  -7        9.56        5.13      1.92 o 
   0   6  -7      122.15      125.18      4.39 o 
   2   6  -7      336.48      333.05      6.39 o 
   4   6  -7      242.58      240.42      9.86 o 
   6   6  -7      387.11      384.82      8.61 o 
   8   6  -7      235.77      237.58     10.01 o 
  10   6  -7       66.96       68.88     10.12 o 
  -7   7  -7        6.43        3.48      2.47 o 
  -5   7  -7       16.00       17.84      3.31 o 
  -3   7  -7       63.52       59.42      3.55 o 
  -1   7  -7      127.82      120.38      4.39 o 
   1   7  -7       89.08       83.60      3.71 o 
   3   7  -7      225.92      231.46      7.56 o 
   5   7  -7      262.52      281.58      7.19 o 
   7   7  -7      416.07      445.34     11.24 o 
   9   7  -7      166.03      161.48      6.49 o 
  11   7  -7        5.49        1.49      5.71 o 
  -6   8  -7       65.03       57.86      4.80 o 
  -4   8  -7       15.24       12.97      2.92 o 
  -2   8  -7      135.08      139.64      4.89 o 
   0   8  -7      450.60      446.89      9.21 o 
   2   8  -7      683.90      679.04     10.81 o 
   4   8  -7      137.65      141.63      5.17 o 
   6   8  -7       23.02       27.46      3.55 o 
   8   8  -7       84.69       87.32      8.20 o 
  10   8  -7        0.19       -0.39      5.32 o 
  -7   9  -7        5.28        2.00      2.37 o 
  -5   9  -7       33.58       30.10      4.02 o 
  -3   9  -7       60.76       50.33      4.35 o 
  -1   9  -7      229.80      239.04      7.91 o 
   1   9  -7      316.04      295.50      7.19 o 
   3   9  -7     1432.47     1417.76     19.34 o 
   5   9  -7       29.16       35.35      3.93 o 
   7   9  -7       43.07       53.15      4.99 o 
   9   9  -7       26.01       17.12      5.58 o 
  -6  10  -7        0.30        2.46      3.05 o 
  -4  10  -7        2.00        1.95      2.85 o 
  -2  10  -7        1.56       -2.14      2.14 o 
   0  10  -7       16.09       15.80      2.73 o 
   2  10  -7       50.25       56.21      3.80 o 
   4  10  -7       79.12       82.33      4.89 o 
   6  10  -7        4.13        4.19      2.60 o 
   8  10  -7        9.79       13.43      5.45 o 
  10  10  -7       13.00        7.59      5.38 o 
  -1  11  -7      100.31       94.83      5.90 o 
   1  11  -7      230.12      230.13      8.63 o 
   3  11  -7       54.91       58.47      3.29 o 
   5  11  -7      149.65      147.03      6.32 o 
   7  11  -7       28.92       25.19      3.71 o 
   9  11  -7       17.36        5.97      4.86 o 
  -4  12  -7       16.04        2.72      2.14 o 
  -2  12  -7       13.85       17.45      3.83 o 
   0  12  -7       88.92       92.75      5.90 o 
   4  12  -7        7.02        5.12      2.57 o 
   6  12  -7      127.37      124.44      6.04 o 
   8  12  -7       11.99        5.64      4.93 o 
  -3  13  -7       18.67       13.62      3.63 o 
  -1  13  -7       41.46       36.84      4.67 o 
   1  13  -7      204.83      189.46      8.11 o 
   3  13  -7       54.24       57.09      4.33 o 
   5  13  -7       36.20       38.27      6.88 o 
   7  13  -7       41.46       50.40      7.98 o 
  -2  14  -7       49.04       48.78      5.58 o 
   0  14  -7      217.25      222.67      9.15 o 
   2  14  -7       77.56       83.02      6.16 o 
   4  14  -7       21.00       25.24      3.77 o 
   6  14  -7       70.91       81.53      8.56 o 
  -1  15  -7       14.13       12.97      3.83 o 
   1  15  -7       39.05       38.07      4.99 o 
   3  15  -7        1.17        3.52      2.91 o 
   5  15  -7       24.57       30.35      6.75 o 
 -10   0  -6      190.93      187.84     10.51 o 
  -8   0  -6       30.38       27.76      4.93 o 
  -6   0  -6      380.36      358.81     12.52 o 
  -4   0  -6      275.61      313.86      9.47 o 
   0   0  -6     3044.81     3367.18     87.50 o 
   2   0  -6     1023.07     1161.41     17.60 o 
   4   0  -6      351.22      376.39     14.40 o 
   6   0  -6       87.49       80.49      7.13 o 
   8   0  -6        4.24        8.04      5.25 o 
  10   0  -6       15.50       11.55      6.88 o 
  12   0  -6      141.80      132.25     10.38 o 
  -9   1  -6       74.34       68.29      4.70 o 
  -7   1  -6       51.59       44.32      5.97 o 
  -5   1  -6       11.95       14.58      2.58 o 
  -3   1  -6      137.42      143.73      6.36 o 
   1   1  -6     2281.86     2429.29     31.17 o 
   3   1  -6      368.81      351.72      9.58 o 
   5   1  -6      191.26      205.27      7.31 o 
   7   1  -6       91.82       89.05      8.30 o 
   9   1  -6       57.83       52.83     14.01 o 
  11   1  -6       22.79       28.14      4.47 o 
 -10   2  -6       47.26       48.09      4.95 o 
  -8   2  -6       16.03       17.62      3.46 o 
  -6   2  -6       70.88       64.96      3.90 o 
  -4   2  -6        8.60       17.58      2.82 o 
  -2   2  -6      104.12      103.13      5.51 o 
   0   2  -6      379.97      347.83      7.02 o 
   2   2  -6     1086.90     1078.58     14.93 o 
   4   2  -6     1382.20     1491.01     71.28 o 
   6   2  -6      517.51      524.07     19.26 o 
   8   2  -6      505.07      522.11     54.29 o 
  10   2  -6      118.30       95.02      6.63 o 
  12   2  -6       28.50       28.86      6.62 o 
  -9   3  -6       52.80       57.96      7.85 o 
  -7   3  -6        9.71        9.69      4.22 o 
  -5   3  -6        9.89       15.71      4.22 o 
  -3   3  -6       16.15       10.97      2.13 o 
  -1   3  -6      441.95      413.48      6.74 o 
   1   3  -6       98.36       87.96      3.66 o 
   3   3  -6      668.20      718.69     10.60 o 
   5   3  -6      289.15      279.29     12.52 o 
   7   3  -6      461.25      471.77     21.50 o 
   9   3  -6       20.09       18.63      5.77 o 
  11   3  -6       75.26       95.67      9.40 o 
  13   3  -6       20.53       27.18      6.75 o 
 -10   4  -6        5.27        6.40      3.37 o 
  -8   4  -6        9.08       10.02      6.58 o 
  -6   4  -6       28.69       28.62      3.27 o 
  -4   4  -6       36.27       45.74      3.76 o 
  -2   4  -6      118.28      101.17      3.63 o 
   0   4  -6       98.92      106.24      3.15 o 
   2   4  -6      278.91      264.38      5.24 o 
   4   4  -6       59.04       43.59      5.71 o 
   6   4  -6      473.23      501.10     33.79 o 
   8   4  -6      308.85      304.89     10.52 o 
  12   4  -6       27.20       33.14      7.20 o 
  -9   5  -6       11.52       11.64      7.17 o 
  -7   5  -6        3.74        2.51      2.68 o 
  -5   5  -6       59.96       57.47      5.32 o 
  -3   5  -6      464.84      451.05      7.16 o 
  -1   5  -6     1696.26     1743.62     50.72 o 
   1   5  -6      693.22      703.74     11.92 o 
   3   5  -6     1069.61     1074.87     14.28 o 
   5   5  -6     1045.18     1048.02     34.84 o 
   7   5  -6      887.60      870.16     20.43 o 
   9   5  -6      152.26      148.18      6.08 o 
  -8   6  -6        7.53        3.96      4.22 o 
  -6   6  -6       56.61       53.74      3.60 o 
  -4   6  -6       41.31       51.30      4.54 o 
  -2   6  -6      260.33      255.90      6.20 o 
   0   6  -6       92.05      104.18      3.75 o 
   2   6  -6      409.67      409.52      6.99 o 
   4   6  -6      111.92      105.08      2.99 o 
   6   6  -6      430.10      467.97      9.49 o 
   8   6  -6       35.99       46.38      6.71 o 
  10   6  -6        6.15       -2.40      5.19 o 
  12   6  -6        3.02       -0.39      5.97 o 
  -9   7  -6       20.41       13.27      3.19 o 
  -7   7  -6       14.43       15.25      3.99 o 
  -5   7  -6       47.08       48.90      4.54 o 
  -3   7  -6      782.75      729.03     16.93 o 
  -1   7  -6      122.83      135.54      4.39 o 
   1   7  -6       58.21       58.00      3.02 o 
   3   7  -6     1162.36     1169.11     14.28 o 
   5   7  -6     3188.11     3166.06     44.22 o 
   7   7  -6       85.92       76.48      4.49 o 
   9   7  -6       95.05      114.03      9.86 o 
  11   7  -6       21.22       10.70      6.03 o 
  -8   8  -6       32.58       33.01      3.55 o 
  -6   8  -6       12.23       13.88      3.37 o 
  -4   8  -6      223.46      213.13      8.11 o 
  -2   8  -6       40.37       42.93      3.08 o 
   0   8  -6       33.04       35.57      2.82 o 
   2   8  -6      293.05      286.11      6.56 o 
   4   8  -6      521.49      555.01     10.58 o 
   6   8  -6     1864.71     1865.13     32.79 o 
   8   8  -6       16.87       16.61      3.04 o 
  10   8  -6       84.64       78.22      9.28 o 
  -7   9  -6       13.13       10.65      2.60 o 
  -3   9  -6      143.68      150.54      6.55 o 
  -1   9  -6       73.72       72.13      4.73 o 
   1   9  -6       99.03       97.27      3.97 o 
   3   9  -6      270.84      259.78      5.91 o 
   5   9  -6      105.33      101.68      3.81 o 
   7   9  -6       62.22       66.38      4.49 o 
   9   9  -6       68.43       54.22      7.13 o 
  11   9  -6       11.78        5.64      5.90 o 
  -8  10  -6       13.66       10.45      2.92 o 
  -6  10  -6       14.52       20.89      3.89 o 
  -4  10  -6       45.27       46.44      4.41 o 
  -2  10  -6      172.08      184.01      7.39 o 
   0  10  -6      426.75      405.38     11.22 o 
   2  10  -6      319.80      336.20      8.01 o 
   4  10  -6      436.58      431.67      7.99 o 
   6  10  -6      405.62      382.05     10.20 o 
   8  10  -6       59.77       61.28      4.99 o 
  -7  11  -6        3.53        1.92      2.41 o 
  -5  11  -6        1.03       -0.06      2.66 o 
  -3  11  -6       83.46       82.24      5.51 o 
  -1  11  -6      250.93      271.25      9.28 o 
   1  11  -6      315.62      314.57      9.79 o 
   3  11  -6      111.32       93.96      7.13 o 
   5  11  -6       68.17       83.48      8.56 o 
   7  11  -6       19.55       19.31      3.25 o 
   9  11  -6       18.59       13.75      5.38 o 
  -6  12  -6        0.89        3.76      3.37 o 
  -4  12  -6       42.27       17.77      3.63 o 
  -2  12  -6       17.33       13.75      3.57 o 
   0  12  -6        7.37        3.57      2.40 o 
   2  12  -6       19.20       19.07      3.37 o 
   4  12  -6      264.38      271.23      7.81 o 
   6  12  -6       27.88       42.81      3.85 o 
   8  12  -6       20.02       13.88      5.12 o 
  -5  13  -6      151.77      161.83      8.17 o 
  -3  13  -6      108.17       96.90      6.23 o 
  -1  13  -6       27.85       26.07      3.96 o 
   1  13  -6       48.25       50.92      4.80 o 
   3  13  -6      501.30      455.34     10.85 o 
   5  13  -6        1.81        1.13      2.42 o 
   7  13  -6       25.60       34.25      6.75 o 
   9  13  -6       22.42       17.12      5.71 o 
  -4  14  -6       17.75       16.86      3.89 o 
  -2  14  -6       10.36        7.59      3.57 o 
   0  14  -6       30.91       25.68      4.09 o 
   2  14  -6       45.44       41.19      4.67 o 
   4  14  -6       24.00       27.87      3.52 o 
   6  14  -6        8.22       14.33      4.02 o 
   8  14  -6       16.06        7.07      5.19 o 
  -3  15  -6       32.84       37.94      5.38 o 
  -1  15  -6        0.13        1.49      2.53 o 
   1  15  -6       62.08       58.83      5.58 o 
   3  15  -6       85.17       88.43      5.64 o 
   5  15  -6        7.61       16.22      5.71 o 
   7  15  -6       12.46       17.84      5.84 o 
  -2  16  -6        5.74        5.84      3.44 o 
   0  16  -6        0.03       -2.66      2.66 o 
   2  16  -6        4.39       -0.19      3.11 o 
   4  16  -6        2.56        2.20      2.74 o 
   1  17  -6       26.50       28.60      4.73 o 
 -11   1  -5       39.85       41.22      4.72 o 
  -9   1  -5        0.22        0.30      2.76 o 
  -7   1  -5     1096.03     1081.70     18.90 o 
  -5   1  -5       40.86       51.42      5.19 o 
  -3   1  -5      271.98      267.03      8.37 o 
   1   1  -5     1793.15     1987.28     25.58 o 
   3   1  -5     1660.44     1952.34     24.72 o 
   5   1  -5      653.30      606.94     14.64 o 
   7   1  -5      279.62      240.70     13.62 o 
   9   1  -5       73.08       78.11      6.62 o 
  11   1  -5       14.82        3.89      4.48 o 
 -10   2  -5       42.86       37.45      5.35 o 
  -8   2  -5      187.05      192.19      6.55 o 
  -6   2  -5      407.55      400.97      9.01 o 
  -4   2  -5       81.95       86.17      3.46 o 
  -2   2  -5      459.38      470.43     12.45 o 
   0   2  -5      227.29      215.34      4.75 o 
   2   2  -5     2732.89     3004.42     37.86 o 
   4   2  -5      285.31      362.64     10.58 o 
   6   2  -5       58.13       35.78     11.22 o 
   8   2  -5       26.37       29.38      5.25 o 
  10   2  -5       15.65       17.32      5.45 o 
  12   2  -5       19.49       18.62      5.64 o 
 -11   3  -5        4.98        2.83      3.01 o 
  -9   3  -5        4.44        4.15      2.65 o 
  -7   3  -5      167.88      173.80      6.00 o 
  -5   3  -5      312.84      302.05     21.24 o 
  -3   3  -5      661.02      656.22     17.93 o 
  -1   3  -5        9.61        9.47      1.74 o 
   1   3  -5      615.86      598.01     10.06 o 
   3   3  -5      746.89      716.01     10.36 o 
   5   3  -5        0.24        1.02      1.07 o 
   7   3  -5      348.79      387.34     11.23 o 
   9   3  -5       18.88       25.09      8.50 o 
  11   3  -5       58.79       67.26      7.91 o 
 -10   4  -5       14.90       12.12      3.41 o 
  -6   4  -5      148.07      159.02      5.52 o 
  -4   4  -5      201.88      213.98      8.37 o 
  -2   4  -5      561.39      538.18      6.80 o 
   0   4  -5      330.62      317.15      5.33 o 
   2   4  -5     1905.13     1947.24     21.74 o 
   4   4  -5     1069.51     1079.83     17.01 o 
   6   4  -5      827.40      819.12     18.46 o 
   8   4  -5      228.59      224.46      8.91 o 
  10   4  -5      205.64      158.97     13.30 o 
  12   4  -5       45.75       59.74      8.24 o 
  -9   5  -5        4.16        3.14      2.79 o 
  -7   5  -5       21.30       23.70      3.09 o 
  -5   5  -5      125.09      118.50      6.23 o 
  -3   5  -5      285.40      312.38      5.33 o 
  -1   5  -5      121.58      118.63      3.07 o 
   1   5  -5      427.95      413.26     18.38 o 
   3   5  -5      112.25      113.43      2.83 o 
   5   5  -5      110.33      124.62      3.00 o 
   7   5  -5      281.03      284.64     21.11 o 
   9   5  -5      223.68      171.36     12.71 o 
  11   5  -5        4.75        6.10      5.71 o 
  13   5  -5        1.52        2.14      4.73 o 
 -10   6  -5       17.52       23.61      5.38 o 
  -8   6  -5       38.81       42.28      3.80 o 
  -6   6  -5      145.53      130.80      4.89 o 
  -4   6  -5       89.70       87.80      3.51 o 
  -2   6  -5       76.88       69.82      3.34 o 
   0   6  -5     1638.26     1572.54     22.58 o 
   2   6  -5      631.37      611.38      8.98 o 
   4   6  -5      746.86      755.47      9.82 o 
   6   6  -5     1206.11     1194.47     18.28 o 
   8   6  -5     2417.99     2509.18     43.26 o 
  12   6  -5       46.50       65.19      8.69 o 
  -9   7  -5       15.09       14.07      3.02 o 
  -7   7  -5       12.23        9.42      2.48 o 
  -5   7  -5      208.94      207.10      7.72 o 
  -3   7  -5       61.35       52.99      4.22 o 
  -1   7  -5      829.57      847.24     13.65 o 
   1   7  -5      916.48      915.20     12.58 o 
   3   7  -5       55.55       61.48      2.99 o 
   5   7  -5      467.24      483.63      7.89 o 
   7   7  -5      764.49      837.87     30.94 o 
   9   7  -5      177.75      180.77     12.97 o 
  11   7  -5       45.77       22.18      6.88 o 
  -8   8  -5       15.97       10.55      2.62 o 
  -6   8  -5       32.52       35.30      3.18 o 
  -4   8  -5      118.68      128.04      6.03 o 
  -2   8  -5       56.35       56.04      4.15 o 
   0   8  -5      597.80      587.22     12.29 o 
   2   8  -5      302.71      268.29      6.03 o 
   4   8  -5       69.53       69.51      2.88 o 
   6   8  -5      674.74      684.04     10.47 o 
   8   8  -5      357.69      363.08     11.03 o 
  10   8  -5        4.07        5.84      5.51 o 
  12   8  -5       15.81       19.46      6.68 o 
  -9   9  -5        3.05        3.46      2.34 o 
  -7   9  -5       59.11       50.36      3.83 o 
  -5   9  -5      142.55      147.04      6.94 o 
  -3   9  -5       81.67      100.47      5.45 o 
  -1   9  -5      476.98      453.64     11.87 o 
   1   9  -5      199.01      192.94      5.13 o 
   3   9  -5      239.81      217.80      5.01 o 
   5   9  -5      101.41      105.67      3.68 o 
   7   9  -5      746.63      802.05     12.04 o 
   9   9  -5      311.35      338.57     16.28 o 
  11   9  -5       54.09       28.15      7.65 o 
  -8  10  -5        8.77        5.55      2.45 o 
  -6  10  -5        5.57        8.30      3.11 o 
  -4  10  -5       39.25       44.62      4.54 o 
  -2  10  -5       11.34        8.43      2.59 o 
   0  10  -5       40.53       33.66      3.70 o 
   2  10  -5       17.82       18.03      2.85 o 
   4  10  -5      165.47      161.58      4.46 o 
   6  10  -5       89.71       93.28      3.70 o 
   8  10  -5      182.20      155.73     10.18 o 
  10  10  -5       20.12       12.78      6.03 o 
  -7  11  -5       41.50       51.48      3.98 o 
  -5  11  -5      201.50      198.86      8.30 o 
  -3  11  -5      156.20      144.51      6.88 o 
   1  11  -5      229.10      224.61      7.65 o 
   3  11  -5      156.91      162.96      5.50 o 
   5  11  -5       72.45       68.79      4.04 o 
   7  11  -5       80.26       85.10      4.83 o 
   9  11  -5       76.91       84.06      8.17 o 
  -8  12  -5       28.76       31.90      3.55 o 
  -6  12  -5       44.60       50.59      5.45 o 
  -4  12  -5        0.90       -1.88      2.72 o 
  -2  12  -5      107.86      101.51      5.90 o 
   0  12  -5      271.37      252.63      8.76 o 
   2  12  -5      272.13      264.70      8.69 o 
   4  12  -5      407.91      401.64      9.51 o 
   6  12  -5      235.66      246.23     15.73 o 
   8  12  -5       26.32       24.59      3.59 o 
  -7  13  -5       67.25       70.57      4.44 o 
  -5  13  -5        8.26        8.11      3.24 o 
  -1  13  -5       14.01       13.69      3.05 o 
   1  13  -5      112.99      103.26      5.71 o 
   3  13  -5      140.15      115.37      5.00 o 
   5  13  -5       40.07       35.82      3.66 o 
   7  13  -5       53.49       56.51      4.36 o 
  -6  14  -5        7.38        9.44      2.61 o 
  -4  14  -5       16.85       11.74      3.83 o 
  -2  14  -5      198.96      180.96      8.04 o 
   0  14  -5       20.72       28.80      3.76 o 
   2  14  -5       62.59       53.77      4.80 o 
   4  14  -5       13.02       13.07      2.86 o 
   6  14  -5      196.67      202.25      7.17 o 
   8  14  -5       54.04       60.84      6.16 o 
  -5  15  -5        2.72        1.69      3.76 o 
  -3  15  -5      145.13      142.05      7.65 o 
  -1  15  -5      116.46      104.62      6.42 o 
   1  15  -5       27.15       25.68      3.89 o 
   3  15  -5       48.46       39.22      3.66 o 
   5  15  -5       35.62       26.94      3.60 o 
  -4  16  -5       37.10       49.16      5.51 o 
  -2  16  -5      138.20      161.37      8.11 o 
   0  16  -5       36.44       42.87      4.99 o 
   2  16  -5       82.00       86.72      6.03 o 
   4  16  -5       47.80       57.18      4.45 o 
   6  16  -5       17.21       25.75      4.93 o 
  -1  17  -5       35.24       30.74      4.73 o 
   1  17  -5       67.75       84.71      6.16 o 
   3  17  -5       20.40       14.81      3.19 o 
   5  17  -5        0.85       -1.30      3.37 o 
 -10   0  -4       22.11       23.41      5.12 o 
  -8   0  -4     1331.93     1369.66     32.37 o 
  -6   0  -4       36.37       54.29      5.06 o 
  -4   0  -4     7512.42     7527.26    103.05 o 
   2   0  -4     1446.06     1655.60     24.08 o 
   4   0  -4    11864.43    13179.96    325.15 o 
   8   0  -4      373.45      403.89     16.22 o 
  10   0  -4      159.53      151.64     10.12 o 
 -11   1  -4        8.83        9.42      4.09 o 
  -9   1  -4       38.59       47.72      4.00 o 
  -7   1  -4      442.87      423.91      9.51 o 
  -5   1  -4      708.29      691.35      8.27 o 
  -3   1  -4      136.40      116.81      4.99 o 
   1   1  -4      973.57      951.09     12.74 o 
   3   1  -4     4679.11     4810.84     59.48 o 
   5   1  -4      434.06      436.57     10.25 o 
   7   1  -4      313.65      309.77     13.30 o 
   9   1  -4       18.52       19.60      3.85 o 
 -10   2  -4       38.37       40.67      4.08 o 
  -8   2  -4      182.72      162.94      7.39 o 
  -6   2  -4      230.81      220.64      6.21 o 
  -4   2  -4     2460.70     2584.82     36.97 o 
  -2   2  -4     1893.24     2048.82     41.25 o 
   0   2  -4     4135.31     4170.64     58.50 o 
   2   2  -4      779.59      713.50     12.51 o 
   4   2  -4      622.02      585.72      9.46 o 
   6   2  -4       75.29       91.47      2.84 o 
   8   2  -4      283.51      297.39     13.43 o 
  10   2  -4        4.48        3.96      4.15 o 
 -11   3  -4        0.60       -0.40      2.60 o 
  -9   3  -4        9.74        6.16      3.70 o 
  -7   3  -4       23.95       23.02      2.82 o 
  -5   3  -4     1165.84     1169.52     18.78 o 
  -3   3  -4     1058.38     1075.03     16.67 o 
  -1   3  -4      542.73      594.99      8.21 o 
   1   3  -4      619.00      602.14      9.80 o 
   3   3  -4      370.70      421.82     11.55 o 
   5   3  -4      629.13      646.34     12.25 o 
   7   3  -4      184.27      180.99      4.76 o 
   9   3  -4        5.75        7.65      5.71 o 
  11   3  -4        7.29        5.25      4.67 o 
 -10   4  -4       14.10       14.86      3.25 o 
  -8   4  -4       18.37       23.67      3.00 o 
  -6   4  -4        8.59       10.69      2.29 o 
  -4   4  -4      106.00      116.23      5.45 o 
  -2   4  -4      334.30      310.49      4.34 o 
   0   4  -4      949.67      977.62     12.49 o 
   2   4  -4      529.05      594.76     10.00 o 
   4   4  -4       60.89       43.52      2.19 o 
   6   4  -4      549.71      555.64      8.80 o 
   8   4  -4      103.34       59.35      7.59 o 
  10   4  -4      366.06      400.90     17.45 o 
  12   4  -4       33.11       35.15      6.62 o 
 -11   5  -4       14.55       13.82      5.25 o 
  -9   5  -4        1.35        1.23      2.33 o 
  -7   5  -4      102.81       99.78      4.47 o 
  -5   5  -4       61.28       67.00      4.73 o 
  -3   5  -4     1225.69     1234.64     17.76 o 
  -1   5  -4     1692.95     1706.28     26.50 o 
   1   5  -4      385.75      377.32      6.70 o 
   3   5  -4     1340.29     1344.10     15.29 o 
   5   5  -4      340.19      328.12      5.08 o 
   7   5  -4      173.37      178.30      4.05 o 
  11   5  -4       69.77       59.22      7.26 o 
 -10   6  -4       20.67       19.27      3.44 o 
  -8   6  -4        7.97        8.87      2.56 o 
  -6   6  -4        6.61        8.82      2.85 o 
  -4   6  -4      291.47      294.08      6.12 o 
  -2   6  -4     1332.70     1383.06     21.40 o 
   0   6  -4      650.81      739.84      8.38 o 
   2   6  -4      159.93      176.21      3.71 o 
   4   6  -4      119.57      124.21      3.21 o 
   6   6  -4      149.19      142.51      4.82 o 
   8   6  -4      250.45      241.23      7.26 o 
  10   6  -4        5.33       11.29      8.50 o 
  12   6  -4       60.36       63.82      7.65 o 
  -9   7  -4       28.29       32.20      2.80 o 
  -7   7  -4       85.65       88.88      4.18 o 
  -5   7  -4      355.70      327.63      7.33 o 
  -3   7  -4      346.51      342.32      7.33 o 
  -1   7  -4     2440.11     2654.94     48.84 o 
   1   7  -4      277.92      245.11      5.87 o 
   3   7  -4      359.76      322.83      5.71 o 
   5   7  -4       61.47       60.89      3.05 o 
   7   7  -4      128.54      127.49      3.75 o 
  11   7  -4      243.24      268.72     14.46 o 
 -10   8  -4       32.93       35.66      3.63 o 
  -8   8  -4       48.14       48.62      3.81 o 
  -6   8  -4       55.88       52.95      3.43 o 
  -4   8  -4      214.58      203.53      7.26 o 
  -2   8  -4      304.35      296.02      8.69 o 
   0   8  -4      103.67       81.66      4.35 o 
   2   8  -4      578.74      615.87     13.39 o 
   4   8  -4      976.29      971.84     13.37 o 
   6   8  -4      231.10      222.33      4.83 o 
   8   8  -4      385.65      388.39      9.08 o 
  -9   9  -4       12.76       11.99      3.28 o 
  -7   9  -4        7.21        3.20      2.82 o 
  -5   9  -4       92.55       94.18      5.51 o 
  -3   9  -4       65.35       48.45      4.15 o 
  -1   9  -4       62.65       55.33      4.09 o 
   1   9  -4      205.00      198.41      6.68 o 
   3   9  -4      686.66      679.60     10.31 o 
   5   9  -4      190.94      193.39      4.53 o 
   7   9  -4       39.75       36.75      2.62 o 
   9   9  -4        9.14       12.32      2.88 o 
  -8  10  -4       12.13       12.19      2.46 o 
  -6  10  -4       19.65       22.48      2.69 o 
  -4  10  -4      405.76      424.84     11.80 o 
  -2  10  -4      801.16      787.28     17.90 o 
   0  10  -4     1202.31     1168.66     24.00 o 
   2  10  -4      138.95      125.38      5.25 o 
   4  10  -4      370.08      325.86      7.75 o 
   6  10  -4      120.99      109.24      4.56 o 
   8  10  -4       32.18       37.75      6.23 o 
  10  10  -4       19.87       12.00      5.58 o 
  -9  11  -4       13.37        9.80      2.60 o 
  -7  11  -4      119.49      121.99      7.10 o 
  -5  11  -4       44.59       40.73      4.61 o 
  -3  11  -4      251.92      262.36      9.02 o 
  -1  11  -4        3.02        3.57      2.66 o 
   1  11  -4      118.75      122.26      5.64 o 
   3  11  -4       67.97       68.95      4.28 o 
   5  11  -4       16.48       21.63      2.72 o 
   7  11  -4      104.57       72.08      4.25 o 
   9  11  -4        4.51        7.26      3.63 o 
  -8  12  -4       69.20       80.01      4.40 o 
  -6  12  -4       74.51       78.50      4.22 o 
  -4  12  -4      127.52      136.99      6.88 o 
  -2  12  -4      117.33      125.96      6.36 o 
   0  12  -4      169.32      153.72      6.68 o 
   2  12  -4      192.54      202.82      7.52 o 
   4  12  -4      345.99      324.93      8.17 o 
   6  12  -4       70.43       51.53      3.71 o 
   8  12  -4       79.13       78.29      6.10 o 
  -7  13  -4      190.96      172.14      6.01 o 
  -5  13  -4      246.52      290.12     10.31 o 
  -1  13  -4        3.73        4.48      2.79 o 
   1  13  -4      244.53      213.59      7.91 o 
   3  13  -4       95.02       96.58      5.45 o 
   5  13  -4       55.39       39.04      3.52 o 
   7  13  -4      183.78      194.06      8.37 o 
   9  13  -4       38.21       43.00      5.71 o 
  -6  14  -4       40.63       42.16      4.90 o 
  -4  14  -4      186.84      193.67      8.43 o 
  -2  14  -4       20.85       16.47      3.44 o 
   0  14  -4       86.93       84.64      5.45 o 
   2  14  -4       89.93       85.81      5.51 o 
   4  14  -4       63.08       54.60      3.91 o 
   6  14  -4       13.02       17.77      3.76 o 
   8  14  -4        0.55        2.92      3.89 o 
  -5  15  -4      216.05      221.95      9.53 o 
  -3  15  -4        3.86        1.88      3.18 o 
  -1  15  -4       51.93       66.42      5.19 o 
   1  15  -4      318.62      286.42     10.18 o 
   3  15  -4       72.84       52.54      4.93 o 
   5  15  -4       50.54       51.63      4.93 o 
   7  15  -4       20.39       28.67      4.80 o 
  -4  16  -4       34.67       32.24      4.86 o 
  -2  16  -4        3.05        0.13      2.79 o 
   0  16  -4       61.73       64.99      5.25 o 
   2  16  -4       41.01       24.78      4.15 o 
   4  16  -4       34.63       34.12      4.35 o 
   6  16  -4        8.87        7.72      3.63 o 
  -3  17  -4       36.38       61.10      6.16 o 
  -1  17  -4      147.64      151.77      7.78 o 
   1  17  -4       31.76       30.55      4.48 o 
   3  17  -4       14.71       16.28      3.96 o 
   5  17  -4       66.41       82.96      6.10 o 
  -2  18  -4      101.06       98.13      6.62 o 
   0  18  -4       30.89       31.72      4.86 o 
   2  18  -4       20.28       25.75      4.61 o 
   4  18  -4       86.23       99.30      6.81 o 
 -11   1  -3        6.85        5.05      2.66 o 
  -9   1  -3       12.69       13.08      3.57 o 
  -7   1  -3      268.01      259.94      6.85 o 
  -5   1  -3     8579.07     8742.10     97.19 o 
  -3   1  -3     1506.91     1467.22     21.46 o 
   1   1  -3     1754.92     1794.27     22.49 o 
   3   1  -3     7290.59     7534.44     91.26 o 
   5   1  -3     3759.01     3801.52     54.18 o 
   7   1  -3      644.27      733.79     16.57 o 
   9   1  -3       21.35       18.36      4.61 o 
 -12   2  -3       12.64        9.86      2.89 o 
 -10   2  -3        5.15        2.21      2.57 o 
  -8   2  -3        8.82        8.13      2.69 o 
  -6   2  -3      211.43      256.75      6.51 o 
  -4   2  -3     1960.24     1963.01     23.23 o 
  -2   2  -3     1516.18     1538.72     21.94 o 
   0   2  -3       42.36       30.40      1.70 o 
   2   2  -3     1072.74     1086.21     17.05 o 
   4   2  -3     2704.91     2954.97     41.83 o 
   6   2  -3     4486.46     4598.64     65.34 o 
   8   2  -3       80.74       83.67      7.07 o 
  10   2  -3      107.29      113.51      8.69 o 
 -11   3  -3        2.38        2.76      2.61 o 
  -9   3  -3       46.64       49.00      4.22 o 
  -7   3  -3      142.20      131.03      9.21 o 
  -5   3  -3     1214.45     1156.83     18.23 o 
  -3   3  -3       78.98      103.49      6.29 o 
  -1   3  -3     4541.81     4375.50     50.11 o 
   1   3  -3     1794.88     1837.98     21.86 o 
   3   3  -3      875.30      893.15     14.14 o 
   7   3  -3      105.78       97.03      4.15 o 
   9   3  -3        8.48       -2.14      4.28 o 
 -12   4  -3        7.75        8.41      2.74 o 
 -10   4  -3       17.99       13.03      3.02 o 
  -8   4  -3      101.41       94.59      4.35 o 
  -6   4  -3      332.95      342.37      7.63 o 
  -4   4  -3     2549.28     2438.44     48.97 o 
  -2   4  -3     1392.80     1396.90     14.59 o 
   0   4  -3     2673.45     2826.06     40.83 o 
   2   4  -3     4582.42     4928.37     51.44 o 
   4   4  -3      219.57      217.55      3.64 o 
   6   4  -3       49.37       50.41      2.57 o 
   8   4  -3       59.20       51.05      3.89 o 
  10   4  -3      314.58      313.73     14.40 o 
 -11   5  -3       29.26       27.56      8.76 o 
  -9   5  -3       28.38       36.09      3.44 o 
  -7   5  -3       22.46       19.18      2.56 o 
  -5   5  -3       56.56       52.86      3.60 o 
  -3   5  -3      298.45      317.60      5.92 o 
  -1   5  -3      197.87      186.17      2.77 o 
   1   5  -3     1760.53     1952.12     23.39 o 
   3   5  -3      535.92      515.15      7.52 o 
   5   5  -3      251.19      266.73      4.66 o 
   7   5  -3      363.42      387.64      6.42 o 
   9   5  -3       45.52       49.10      6.45 o 
  11   5  -3       26.49       31.33      6.36 o 
 -10   6  -3       29.83       37.50      3.92 o 
  -8   6  -3       79.06       72.06      4.09 o 
  -6   6  -3       36.12       42.33      3.02 o 
  -4   6  -3      205.41      195.20      4.59 o 
  -2   6  -3     2353.38     2435.15     32.32 o 
   0   6  -3     3451.56     3621.93     47.60 o 
   2   6  -3     6554.36     6983.86     95.02 o 
   4   6  -3     1358.71     1461.56     18.12 o 
   6   6  -3      918.64      906.91     12.17 o 
   8   6  -3      329.38      329.62      9.21 o 
  10   6  -3      211.20      216.92     12.19 o 
  -9   7  -3       33.26       42.57      3.08 o 
  -7   7  -3      111.80      103.95      3.41 o 
  -5   7  -3      182.22      187.54      6.23 o 
  -3   7  -3      102.47      103.66      3.16 o 
  -1   7  -3     1665.94     1795.05     24.01 o 
   1   7  -3     3345.14     3610.28     63.43 o 
   3   7  -3     1314.43     1302.94     16.53 o 
   5   7  -3      552.71      573.02      8.48 o 
   7   7  -3      208.27      197.94      4.71 o 
   9   7  -3        8.18        2.65      2.60 o 
  11   7  -3       61.96       62.85      7.13 o 
 -10   8  -3       34.95       28.25      3.35 o 
  -8   8  -3      149.17      158.95      6.98 o 
  -6   8  -3      138.62      133.99      3.71 o 
  -4   8  -3      152.71      153.70      9.37 o 
  -2   8  -3     2257.60     2309.30     41.71 o 
   0   8  -3      594.55      581.80     12.91 o 
   2   8  -3      295.63      361.53      9.21 o 
   4   8  -3      254.46      275.72      6.41 o 
   6   8  -3        6.54        3.79      1.66 o 
   8   8  -3      109.77      107.98      4.77 o 
  10   8  -3       43.51       37.64      4.00 o 
  -9   9  -3      148.69      136.39      5.25 o 
  -7   9  -3      199.45      192.45      5.71 o 
  -5   9  -3      237.95      239.53      8.24 o 
  -3   9  -3      233.10      216.57      7.39 o 
  -1   9  -3     1990.17     2131.26     39.63 o 
   1   9  -3      689.81      646.66     14.33 o 
   3   9  -3     1141.28     1134.86     18.62 o 
   5   9  -3       99.73       98.30      3.87 o 
   7   9  -3      453.13      449.03     16.15 o 
   9   9  -3       29.33       32.03      3.88 o 
 -10  10  -3        8.17        2.35      2.34 o 
  -8  10  -3       72.35       60.95      3.66 o 
  -6  10  -3       20.38       19.71      2.60 o 
  -4  10  -3      384.34      393.57     11.16 o 
  -2  10  -3       87.88       93.20      5.06 o 
   0  10  -3      839.47      864.98     18.62 o 
   2  10  -3      127.94      116.17      5.32 o 
   4  10  -3        2.07        6.67      3.63 o 
   6  10  -3       10.88       12.04      2.17 o 
   8  10  -3      156.03      156.15      6.84 o 
  10  10  -3       29.66       36.65      4.73 o 
  -9  11  -3        0.31       -1.82      1.94 o 
  -7  11  -3       56.56       56.08      3.65 o 
  -5  11  -3       15.12       12.19      3.37 o 
  -3  11  -3       61.05       54.87      4.35 o 
  -1  11  -3       68.32       63.37      4.54 o 
   1  11  -3      751.72      747.84     16.93 o 
   3  11  -3      353.56      320.67      9.34 o 
   5  11  -3      357.70      314.20      7.65 o 
   7  11  -3      132.15      143.55      5.30 o 
   9  11  -3       17.09       16.09      3.89 o 
  11  11  -3       25.72       23.29      4.54 o 
  -8  12  -3       19.43       15.46      2.74 o 
  -6  12  -3       91.43       96.53      4.29 o 
  -4  12  -3      586.97      610.34     15.50 o 
  -2  12  -3      380.58      382.81     11.22 o 
   0  12  -3       90.51       81.08      4.86 o 
   2  12  -3      112.18      106.50      5.58 o 
   4  12  -3      371.02      349.50      8.36 o 
   6  12  -3        9.10        7.71      2.15 o 
   8  12  -3       58.92       58.37      5.25 o 
  10  12  -3       55.25       57.27      5.84 o 
  -9  13  -3       77.73       77.76      4.73 o 
  -7  13  -3       51.02       60.23      3.81 o 
  -5  13  -3      182.86      188.29      8.11 o 
  -3  13  -3       40.30       47.15      4.67 o 
  -1  13  -3      205.70      232.85      8.43 o 
   1  13  -3       17.86       11.42      2.92 o 
   5  13  -3      232.79      224.19      6.71 o 
   7  13  -3      121.57      115.00      6.29 o 
   9  13  -3        9.79        6.29      3.57 o 
  -8  14  -3       47.65       53.27      4.11 o 
  -6  14  -3       84.87       91.98      4.49 o 
  -4  14  -3      324.81      324.95     10.83 o 
  -2  14  -3      751.36      772.95     18.68 o 
   0  14  -3      107.16      106.57      5.97 o 
   2  14  -3      105.02       90.74      5.32 o 
   4  14  -3      396.38      370.54     15.31 o 
   6  14  -3      228.96      219.03      8.82 o 
   8  14  -3       18.85       27.18      4.41 o 
  -7  15  -3       24.41       22.49      3.31 o 
  -5  15  -3       71.17       64.60      5.71 o 
  -3  15  -3       78.38       79.07      5.97 o 
  -1  15  -3      339.96      373.92     11.87 o 
   1  15  -3       52.68       45.08      4.54 o 
   3  15  -3       12.53       16.47      3.57 o 
   5  15  -3        6.26        8.17      3.18 o 
   7  15  -3        5.71       14.59      3.89 o 
  -6  16  -3       17.59       19.52      4.02 o 
  -4  16  -3       20.42       22.90      4.41 o 
  -2  16  -3       70.39       60.84      5.19 o 
   0  16  -3        2.25        4.41      3.24 o 
   2  16  -3      208.54      211.64      8.76 o 
   4  16  -3       39.96       42.42      4.93 o 
   6  16  -3       29.11       27.50      4.48 o 
  -5  17  -3        7.08        7.46      3.31 o 
  -3  17  -3        5.82       11.29      3.31 o 
  -1  17  -3        0.78        0.19      2.92 o 
   1  17  -3       25.41       31.46      4.48 o 
   3  17  -3       26.50       26.66      4.22 o 
   5  17  -3       11.95       16.67      3.63 o 
  -2  18  -3        5.06        9.15      3.57 o 
   0  18  -3       24.57       27.95      4.48 o 
   2  18  -3       41.19       39.31      4.86 o 
   4  18  -3        1.76        4.02      3.05 o 
   1  19  -3       99.91       98.85      6.94 o 
 -12   0  -2       25.00       20.43      4.41 o 
 -10   0  -2      117.05       94.44      6.29 o 
  -8   0  -2       35.86       51.24      4.73 o 
  -6   0  -2     3158.06     3306.79     66.48 o 
  -4   0  -2     3375.81     3281.37     64.67 o 
   2   0  -2    20659.44    19177.70    481.59 o 
   6   0  -2     4733.48     4744.95    121.22 o 
 -11   1  -2        6.82        9.78      2.61 o 
  -9   1  -2       20.59       19.44      2.84 o 
  -7   1  -2       88.06       87.62      4.08 o 
  -5   1  -2     1099.67     1105.90     20.01 o 
  -3   1  -2     6481.61     6407.92     71.16 o 
  -1   1  -2     1713.32     1804.88     35.67 o 
   1   1  -2     6821.49     6165.31     75.95 o 
   3   1  -2      886.99      992.17     17.12 o 
   5   1  -2      665.10      606.99     10.10 o 
   7   1  -2       38.27       30.61      4.61 o 
 -10   2  -2        5.54        3.59      2.40 o 
  -8   2  -2       18.24       14.64      2.76 o 
  -6   2  -2     1542.52     1548.80     33.76 o 
  -4   2  -2      580.46      587.77     10.00 o 
  -2   2  -2      780.37      778.61     13.72 o 
   0   2  -2      772.83      713.22      8.84 o 
   2   2  -2      427.33      430.08      6.96 o 
   4   2  -2     2730.56     2757.31     42.49 o 
   6   2  -2      377.00      353.62      8.24 o 
   8   2  -2      326.23      368.60     14.40 o 
 -11   3  -2        2.13        1.09      2.18 o 
  -9   3  -2       88.07       82.17      4.24 o 
  -7   3  -2        0.54        0.69      2.04 o 
  -5   3  -2     1273.74     1252.61     23.61 o 
  -3   3  -2     2810.92     2895.97     56.75 o 
  -1   3  -2    11475.00    11492.51    125.15 o 
   1   3  -2     1348.12     1473.88     19.30 o 
   3   3  -2     2197.29     2342.87     24.86 o 
   5   3  -2      794.69      832.97     13.25 o 
   7   3  -2      202.64      205.97      5.32 o 
   9   3  -2      148.60      144.19      8.95 o 
 -12   4  -2        8.79        9.13      2.94 o 
 -10   4  -2       55.49       62.84      3.98 o 
  -8   4  -2      105.28      101.29      8.50 o 
  -6   4  -2      772.59      731.44     12.70 o 
  -4   4  -2      363.52      386.21      7.30 o 
  -2   4  -2     1885.89     1861.78     28.80 o 
   0   4  -2      180.37      198.41      3.91 o 
   2   4  -2      125.75      133.74      2.70 o 
   4   4  -2      218.80      231.75      3.98 o 
   6   4  -2      285.85      309.88     12.22 o 
   8   4  -2       53.53       61.38      3.53 o 
 -11   5  -2       10.01        6.15      2.48 o 
  -9   5  -2      418.67      406.38      9.44 o 
  -7   5  -2      386.32      395.52      9.99 o 
  -5   5  -2      348.21      324.04      6.82 o 
  -3   5  -2     1680.03     1734.99     24.19 o 
  -1   5  -2     1019.06      983.12     13.66 o 
   1   5  -2     4647.13     4803.01     63.56 o 
   3   5  -2     1143.37     1202.64     14.82 o 
   5   5  -2     1620.63     1616.40     19.75 o 
   7   5  -2      473.75      471.59     11.58 o 
   9   5  -2      196.61      194.18      5.79 o 
 -12   6  -2        2.43        2.35      2.75 o 
 -10   6  -2       20.46       22.71      3.12 o 
  -8   6  -2      354.85      314.01      9.66 o 
  -6   6  -2      123.19      110.21      4.05 o 
  -4   6  -2      755.53      751.47     11.73 o 
  -2   6  -2     1075.72     1058.31     14.90 o 
   0   6  -2     3285.39     3189.92     55.97 o 
   2   6  -2      508.99      533.28     11.35 o 
   4   6  -2     1557.15     1776.52     21.60 o 
   6   6  -2      179.90      168.79      3.68 o 
   8   6  -2       83.13       78.30     10.31 o 
  10   6  -2       57.69       56.34      3.92 o 
 -11   7  -2       17.17       19.77      2.53 o 
  -9   7  -2      294.20      297.99      6.77 o 
  -7   7  -2       47.64       40.38      3.77 o 
  -5   7  -2      888.41      943.05     12.10 o 
  -3   7  -2      121.04      103.05      3.99 o 
  -1   7  -2     1482.11     1515.75     23.03 o 
   1   7  -2    16088.74    16557.00    280.00 o 
   3   7  -2     1831.09     1937.73     28.82 o 
   5   7  -2      829.66      832.38     14.01 o 
   7   7  -2      320.73      323.22     16.41 o 
   9   7  -2      187.41      198.18      7.56 o 
  11   7  -2       33.58       34.25      4.73 o 
 -10   8  -2       89.34       92.47      6.09 o 
  -8   8  -2       47.28       45.82      5.57 o 
  -6   8  -2      402.96      405.87      6.73 o 
  -4   8  -2      233.05      229.21      5.11 o 
  -2   8  -2      466.65      456.48      7.46 o 
   0   8  -2      119.48      111.76      4.61 o 
   2   8  -2     8435.49     9038.21    154.17 o 
   4   8  -2     1148.79     1136.51     18.44 o 
   6   8  -2      614.96      615.26     11.42 o 
   8   8  -2      127.99      123.88      5.77 o 
  10   8  -2      240.07      238.17      8.95 o 
  12   8  -2       42.80       45.21      5.38 o 
 -11   9  -2       26.22       27.49      2.80 o 
  -9   9  -2      105.69      112.96      3.93 o 
  -7   9  -2       60.66       70.59      3.16 o 
  -5   9  -2      142.57      160.25      3.76 o 
  -3   9  -2      106.53      118.87     13.52 o 
  -1   9  -2      188.96      199.51      6.68 o 
   1   9  -2       94.25      113.83      4.67 o 
   3   9  -2       55.16       57.62      2.94 o 
   5   9  -2      444.06      488.71      9.68 o 
   7   9  -2      110.64      139.50     15.92 o 
   9   9  -2       57.16       58.44      4.67 o 
  11   9  -2        6.85        4.48      3.63 o 
 -10  10  -2       27.35       30.36      3.21 o 
  -8  10  -2      120.75      116.31      4.62 o 
  -6  10  -2      499.17      477.63      9.46 o 
  -4  10  -2      775.21      765.29     17.25 o 
  -2  10  -2      799.19      771.84     16.93 o 
   0  10  -2      103.64      116.23      5.06 o 
   2  10  -2       45.16       33.92      3.11 o 
   4  10  -2      469.90      489.39      9.88 o 
   6  10  -2      266.24      263.07      6.85 o 
   8  10  -2      301.32      286.94      9.47 o 
  10  10  -2       42.39       50.59      5.12 o 
  12  10  -2        2.65        0.97      3.89 o 
  -9  11  -2       20.11       17.87      2.80 o 
  -7  11  -2      203.82      188.71      5.74 o 
  -5  11  -2      193.58      193.30      5.50 o 
  -3  11  -2      309.94      300.95      9.47 o 
  -1  11  -2      258.94      272.93      8.37 o 
   1  11  -2      589.76      613.91     14.20 o 
   3  11  -2      208.61      205.48      7.13 o 
   5  11  -2       66.62       62.77      3.46 o 
   7  11  -2       61.01       50.59      4.22 o 
   9  11  -2       25.14       35.48      4.09 o 
  11  11  -2       28.74       26.98      5.12 o 
 -10  12  -2        9.38        9.57      3.57 o 
  -8  12  -2        0.46        0.70      1.79 o 
  -6  12  -2      315.46      310.65      8.56 o 
  -4  12  -2      677.98      750.89     17.84 o 
  -2  12  -2      306.18      312.37      9.66 o 
   0  12  -2      364.77      368.08     10.51 o 
   2  12  -2      137.14      109.94      5.64 o 
   4  12  -2       30.67       37.50      5.06 o 
   6  12  -2       53.20       51.05      4.54 o 
   8  12  -2      198.18      219.23      8.69 o 
  10  12  -2       25.32       22.51      4.28 o 
  -9  13  -2        5.42        4.76      3.44 o 
  -7  13  -2      155.73      160.72      7.98 o 
  -5  13  -2      308.57      325.92      8.37 o 
  -3  13  -2      777.18      785.14     18.49 o 
  -1  13  -2     1476.14     1504.90     30.29 o 
   1  13  -2      569.64      561.50     14.14 o 
   3  13  -2       53.64       61.94      4.61 o 
   5  13  -2      101.28       99.63      5.77 o 
   7  13  -2      259.56      253.09      9.40 o 
   9  13  -2       11.24        3.76      3.44 o 
  -8  14  -2        9.64        9.19      2.52 o 
  -6  14  -2      390.04      429.47     17.80 o 
  -4  14  -2       10.09       17.58      3.57 o 
  -2  14  -2      589.16      566.95     14.98 o 
   0  14  -2       77.93       94.37      5.84 o 
   2  14  -2      256.63      255.88      9.08 o 
   4  14  -2       49.77       45.01      4.61 o 
   6  14  -2        8.82        9.92      3.24 o 
   8  14  -2       37.01       50.79      5.25 o 
  -7  15  -2       27.74       27.05      4.54 o 
  -5  15  -2      180.60      184.98      8.24 o 
  -3  15  -2      215.22      203.66      8.37 o 
  -1  15  -2      240.57      206.32      8.37 o 
   1  15  -2      165.36      177.78      7.85 o 
   3  15  -2      154.73      150.48      7.33 o 
   5  15  -2      121.90      117.46      6.55 o 
   7  15  -2       75.35       84.25      6.03 o 
   9  15  -2       46.41       45.27      5.12 o 
  -6  16  -2       34.10       32.88      4.86 o 
  -4  16  -2       58.05       55.91      5.25 o 
  -2  16  -2       29.53       24.71      4.35 o 
   0  16  -2       44.63       59.80      5.38 o 
   2  16  -2      236.49      225.97      8.95 o 
   4  16  -2      115.69      118.05      6.75 o 
   6  16  -2       24.25       25.75      4.15 o 
   8  16  -2       21.84       11.16      3.83 o 
  -5  17  -2       21.59       28.34      4.48 o 
  -3  17  -2       24.05       27.95      4.54 o 
  -1  17  -2       24.69       29.25      4.48 o 
   1  17  -2       15.02        9.15      3.44 o 
   3  17  -2       11.55       17.71      3.70 o 
   5  17  -2       58.50       62.72      5.25 o 
   7  17  -2        4.97        7.72      3.24 o 
  -4  18  -2       51.97       48.71      5.64 o 
  -2  18  -2       21.49       22.38      4.09 o 
   0  18  -2        4.42        2.72      3.05 o 
   2  18  -2       10.29       15.76      3.57 o 
   4  18  -2       19.44       15.24      3.70 o 
  -1  19  -2        2.07       -0.84      2.59 o 
   1  19  -2       20.11       29.84      4.54 o 
   3  19  -2       27.71       23.16      4.48 o 
 -13   1  -1        1.45        3.28      2.84 o 
 -11   1  -1       83.73       79.42      4.49 o 
  -9   1  -1      318.08      295.42      9.21 o 
  -7   1  -1      223.18      218.15      5.84 o 
  -5   1  -1      579.90      544.54     14.82 o 
  -3   1  -1    76265.42    53600.29    724.07 o 
  -1   1  -1      962.00      831.35     11.81 o 
   1   1  -1     7781.92     7069.79    102.29 o 
   3   1  -1     4120.77     4039.37     58.50 o 
   5   1  -1      829.90      810.62     22.51 o 
 -12   2  -1       20.37       15.66      3.04 o 
 -10   2  -1       61.16       58.96      4.31 o 
  -8   2  -1       17.85       14.32      2.36 o 
  -6   2  -1     1221.45     1142.54     18.00 o 
  -4   2  -1       63.23       57.45      3.02 o 
  -2   2  -1    30907.84    26004.03    495.21 o 
   0   2  -1    12648.72    10957.08    603.69 o 
   2   2  -1     9052.80     9063.67    122.02 o 
   4   2  -1     3903.66     3992.37     69.01 o 
   6   2  -1     1295.22     1297.88     20.35 o 
 -13   3  -1        6.22        4.38      2.65 o 
 -11   3  -1        5.53        8.55      2.89 o 
  -9   3  -1       69.52       76.67      4.17 o 
  -7   3  -1      239.48      226.77      5.89 o 
  -5   3  -1      178.52      173.65      9.34 o 
  -3   3  -1      564.82      517.48      8.46 o 
  -1   3  -1     1927.07     1902.87     24.68 o 
   1   3  -1     2007.49     1997.05     26.39 o 
   3   3  -1      163.77      159.24      2.81 o 
   5   3  -1      573.97      549.60      9.83 o 
   7   3  -1      193.05      194.31      5.06 o 
 -12   4  -1        3.48        3.10      2.50 o 
 -10   4  -1       49.02       45.25      5.90 o 
  -8   4  -1      145.94      120.47      5.16 o 
  -6   4  -1     1659.21     1721.29     26.00 o 
  -4   4  -1      343.40      333.13      6.37 o 
  -2   4  -1     1717.05     1627.87     32.24 o 
   0   4  -1    15471.57    14463.49    244.98 o 
   2   4  -1     4078.66     4305.37     61.00 o 
   4   4  -1      166.33      192.30      3.42 o 
   6   4  -1      940.45      968.28     12.39 o 
   8   4  -1      341.45      335.41      7.53 o 
 -11   5  -1       27.24       16.67      2.93 o 
  -9   5  -1       28.89       31.08      4.57 o 
  -7   5  -1      176.20      176.40      5.25 o 
  -5   5  -1      289.82      300.86     30.35 o 
  -3   5  -1      562.58      610.42      9.36 o 
  -1   5  -1      324.99      300.61      4.90 o 
   1   5  -1     2193.98     2036.95     35.93 o 
   3   5  -1     2567.16     2723.74     47.32 o 
   5   5  -1      366.23      365.88      9.11 o 
   7   5  -1      274.26      261.35      6.25 o 
   9   5  -1       23.43       24.00      3.24 o 
 -12   6  -1       30.26       17.11      3.14 o 
 -10   6  -1       38.65       37.20      3.52 o 
  -8   6  -1       21.85       20.92      2.66 o 
  -6   6  -1     1341.49     1371.58     16.57 o 
  -4   6  -1      886.45      935.81     11.38 o 
  -2   6  -1     2544.98     2636.15     35.06 o 
   0   6  -1       25.47       19.81      1.21 o 
   2   6  -1       64.06       59.09      3.24 o 
   4   6  -1    12618.45    13227.67    182.96 o 
   6   6  -1       36.82       38.31      6.42 o 
   8   6  -1      165.66      175.68      5.25 o 
  10   6  -1      142.85      137.31      6.49 o 
 -11   7  -1       13.55       11.26      2.11 o 
  -9   7  -1       33.20       32.46      2.47 o 
  -7   7  -1       22.19       27.43      2.16 o 
  -5   7  -1      986.08      993.22     12.49 o 
  -3   7  -1     1975.38     2005.65     27.18 o 
  -1   7  -1     2127.01     2149.14     28.46 o 
   1   7  -1     1354.52     1445.62     19.36 o 
   3   7  -1     1091.35     1157.40     18.14 o 
   5   7  -1      279.08      232.04     10.80 o 
   7   7  -1      238.20      241.28      7.59 o 
   9   7  -1        5.71        3.24      2.21 o 
  11   7  -1       32.28       39.24      4.80 o 
 -12   8  -1        0.10        1.54      1.82 o 
 -10   8  -1        0.28        1.08      1.63 o 
  -8   8  -1      120.25      126.63      4.75 o 
  -6   8  -1      656.41      662.50     13.33 o 
  -4   8  -1       52.70       52.07      3.61 o 
  -2   8  -1      147.92      126.86      3.25 o 
   0   8  -1      215.46      257.01      9.40 o 
   2   8  -1      442.38      403.04     10.05 o 
   4   8  -1     1616.57     1774.69     27.25 o 
   6   8  -1      304.23      330.84     12.36 o 
   8   8  -1      124.31      148.99      6.29 o 
  10   8  -1       55.88       59.28      4.86 o 
  12   8  -1       42.81       47.09      5.71 o 
 -11   9  -1       18.84       23.63      3.02 o 
  -9   9  -1       44.14       46.75      2.79 o 
  -7   9  -1      228.49      218.05      4.81 o 
  -5   9  -1       80.51       73.65      2.65 o 
  -3   9  -1      387.56      335.85     13.17 o 
  -1   9  -1      855.49      863.78     12.57 o 
   1   9  -1      154.06      125.03      3.18 o 
   3   9  -1      154.03      162.40      4.58 o 
   5   9  -1      779.18      781.04     13.80 o 
   7   9  -1      271.19      275.79      8.69 o 
   9   9  -1        4.60        3.37      2.59 o 
  11   9  -1       35.58       30.94      4.41 o 
 -10  10  -1       25.76       31.52      3.21 o 
  -8  10  -1       69.84       78.94      5.98 o 
  -6  10  -1      369.71      384.59      6.56 o 
  -4  10  -1       67.02       64.54      2.96 o 
  -2  10  -1      382.99      389.87      6.94 o 
   0  10  -1      117.33      122.49      3.18 o 
   2  10  -1      193.53      181.42      6.29 o 
   4  10  -1      930.62      942.16     25.04 o 
   6  10  -1        3.69        1.17      2.08 o 
   8  10  -1        7.01        9.28      2.59 o 
  10  10  -1       43.88       47.54      4.48 o 
 -11  11  -1       13.85       14.81      2.77 o 
  -9  11  -1      107.84      115.77      4.71 o 
  -7  11  -1      252.93      252.33      6.97 o 
  -5  11  -1      429.50      452.45      8.82 o 
  -3  11  -1      754.99      708.47     16.28 o 
  -1  11  -1      772.89      719.82     16.09 o 
   1  11  -1      394.70      333.64      9.34 o 
   3  11  -1       45.65       38.80      2.63 o 
   5  11  -1       33.73       36.78      3.63 o 
   9  11  -1       91.92       88.41      5.71 o 
  11  11  -1       89.95       89.31      6.29 o 
 -10  12  -1        0.55       -0.08      1.93 o 
  -8  12  -1       66.67       70.63      3.75 o 
  -6  12  -1      288.70      277.24      6.75 o 
  -4  12  -1      710.71      698.81     16.54 o 
  -2  12  -1       20.22       24.06      3.44 o 
   0  12  -1      120.24      120.38      5.77 o 
   2  12  -1      380.26      378.59     10.64 o 
   4  12  -1       20.54       25.75      3.44 o 
   6  12  -1       67.20       61.36      4.86 o 
   8  12  -1       91.33       76.15      5.19 o 
  10  12  -1       58.30       54.87      4.86 o 
  -9  13  -1       28.52       32.17      3.30 o 
  -7  13  -1       76.85       83.13      4.03 o 
  -5  13  -1       29.72       46.81      5.45 o 
  -3  13  -1     1736.29     1822.20     35.61 o 
  -1  13  -1      813.88      848.05     19.13 o 
   1  13  -1     1237.14     1328.61     27.11 o 
   3  13  -1      447.31      499.49     13.36 o 
   5  13  -1      175.20      166.37      7.13 o 
   7  13  -1        5.88        4.15      2.85 o 
   9  13  -1       27.25       25.94      4.22 o 
  -8  14  -1       33.89       29.06      4.35 o 
  -6  14  -1      147.67      152.62      7.33 o 
  -4  14  -1      138.49      133.74      6.75 o 
  -2  14  -1     1732.29     1773.68     35.61 o 
   0  14  -1     1881.07     1867.54     36.26 o 
   2  14  -1     1250.88     1303.96     27.50 o 
   4  14  -1      475.85      502.22     13.62 o 
   6  14  -1      106.34      125.89      6.75 o 
   8  14  -1       51.01       57.47      5.19 o 
  -7  15  -1       70.76       73.94      5.77 o 
  -5  15  -1       84.84       76.67      5.71 o 
  -3  15  -1      268.96      264.70      9.47 o 
  -1  15  -1      242.92      235.70      8.89 o 
   1  15  -1      790.90      791.76     19.20 o 
   3  15  -1       89.14       73.94      5.64 o 
   5  15  -1      158.98      133.94      6.81 o 
   7  15  -1       14.55       11.93      3.70 o 
   9  15  -1        8.54        7.20      3.63 o 
  -6  16  -1      155.59      180.18      8.30 o 
  -4  16  -1      258.68      278.32     10.12 o 
  -2  16  -1       96.75       84.58      5.71 o 
   0  16  -1       61.96       83.15      5.77 o 
   2  16  -1       61.83       54.87      4.93 o 
   4  16  -1       36.67       19.98      3.96 o 
   6  16  -1       39.62       30.23      4.61 o 
   8  16  -1        5.12       11.35      3.70 o 
  -5  17  -1       56.00       59.41      5.12 o 
  -3  17  -1      228.69      219.03      8.95 o 
  -1  17  -1      273.74      275.20     10.05 o 
   1  17  -1       19.60       14.59      3.57 o 
   3  17  -1       12.46       14.33      3.37 o 
   5  17  -1       22.92       23.41      4.28 o 
   7  17  -1       54.87       44.49      5.51 o 
  -4  18  -1        0.23       -2.79      2.79 o 
  -2  18  -1        4.36       -0.19      2.85 o 
   0  18  -1       21.42       16.93      3.70 o 
   2  18  -1        5.45        4.22      3.11 o 
   4  18  -1       13.32       21.21      3.83 o 
  -3  19  -1       27.15       36.32      5.12 o 
  -1  19  -1       50.39       56.69      5.77 o 
   1  19  -1       41.32       30.94      4.73 o 
   3  19  -1       12.87       18.94      4.15 o 
 -12   0   0       12.20       12.39      4.35 o 
 -10   0   0       11.20        5.71      3.24 o 
  -8   0   0      539.05      606.58     16.41 o 
  -6   0   0     1590.59     1573.72     33.40 o 
  -4   0   0     2183.18     2096.17     41.96 o 
  -2   0   0     1162.07     1104.97     22.25 o 
 -13   1   0        6.40        8.43      3.06 o 
 -11   1   0       10.14       10.77      4.09 o 
  -9   1   0       44.04       46.17      3.34 o 
  -7   1   0      235.73      235.80      5.89 o 
  -5   1   0      746.25      802.87     12.93 o 
  -3   1   0     6555.59     6478.05     86.43 o 
   3   1   0     6560.60     6208.47    107.86 o 
 -12   2   0       11.19       10.81      3.00 o 
 -10   2   0       14.49       10.53      2.66 o 
  -8   2   0      385.03      368.32      8.09 o 
  -6   2   0     2455.21     2376.04     44.98 o 
  -4   2   0     3046.02     3103.84     42.33 o 
  -2   2   0     2772.69     2701.32     36.37 o 
   2   2   0     2758.12     2667.90    163.81 o 
   4   2   0     3033.45     2978.57     43.49 o 
   6   2   0     2448.87     2353.47     42.55 o 
 -13   3   0       15.55       19.22      3.33 o 
 -11   3   0       42.70       51.52      4.31 o 
  -9   3   0      454.36      397.44      8.97 o 
  -7   3   0     1433.91     1413.82     21.97 o 
  -5   3   0     1541.75     1595.20     23.21 o 
  -3   3   0     6139.96     6019.27    104.52 o 
  -1   3   0      517.56      529.48      9.73 o 
   1   3   0      521.15      541.50      9.02 o 
   3   3   0     6123.59     6222.80    103.52 o 
   5   3   0     1537.08     1557.12     25.81 o 
   7   3   0     1431.35     1407.35     27.18 o 
 -12   4   0        5.21        5.70      2.38 o 
 -10   4   0       53.00       42.43      3.62 o 
  -8   4   0      157.39      147.51      4.91 o 
  -6   4   0      758.88      768.34     12.91 o 
  -4   4   0      994.51      937.27     14.42 o 
  -2   4   0     4405.82     4514.81     57.54 o 
   0   4   0     1535.10     1912.65     27.53 o 
   2   4   0     4410.16     4506.79     51.26 o 
   4   4   0      996.93      965.19     18.42 o 
   6   4   0      760.52      770.09     16.09 o 
   8   4   0      157.84      150.54      6.03 o 
 -13   5   0       26.81       30.63      5.03 o 
 -11   5   0        6.95        5.56      2.37 o 
  -9   5   0        2.09        0.81      1.79 o 
  -7   5   0      261.83      269.99      6.56 o 
  -5   5   0      498.23      489.94      6.96 o 
  -3   5   0     2134.90     2190.91     24.19 o 
  -1   5   0     1146.28     1243.36     19.65 o 
   1   5   0     1153.47     1220.13     16.59 o 
   3   5   0     2127.00     2203.12     54.68 o 
   5   5   0      502.75      512.44     18.97 o 
   7   5   0      264.19      271.90      8.17 o 
   9   5   0        2.01        4.22      2.40 o 
 -12   6   0        2.03        3.30      2.35 o 
 -10   6   0       45.90       42.74      3.53 o 
  -8   6   0       50.26       48.95      3.30 o 
  -6   6   0      291.11      294.58      5.11 o 
  -4   6   0      320.47      375.11      5.64 o 
  -2   6   0     3232.02     3433.42     43.90 o 
   0   6   0     3059.07     3116.91     58.47 o 
   2   6   0     3234.60     3354.47     43.86 o 
   4   6   0      322.37      403.63     36.78 o 
   6   6   0      290.48      303.30      6.69 o 
   8   6   0       50.08       52.99      4.15 o 
  10   6   0       45.79       48.78      4.35 o 
 -11   7   0       27.41       22.49      2.30 o 
  -9   7   0        3.80        1.42      1.44 o 
  -7   7   0      808.79      839.58     11.26 o 
  -5   7   0      208.32      219.34      4.12 o 
  -3   7   0     3905.24     4164.01     44.71 o 
  -1   7   0      146.97      143.32      3.23 o 
   1   7   0      149.19      142.12      3.66 o 
   3   7   0     3893.38     4135.63     59.37 o 
   5   7   0      206.00      220.40      6.94 o 
   7   7   0      812.03      838.29     14.67 o 
   9   7   0        3.92        0.45      2.33 o 
  11   7   0       27.61       26.53      4.28 o 
 -12   8   0       30.75       25.52      2.68 o 
 -10   8   0        2.89        3.66      1.58 o 
  -8   8   0       99.40       91.59      3.15 o 
  -6   8   0      128.09      122.18      3.51 o 
  -4   8   0      761.89      896.56     11.22 o 
  -2   8   0      758.21      824.56     12.30 o 
   0   8   0     1808.17     1759.97     23.72 o 
   2   8   0      760.75      840.56     12.40 o 
   4   8   0      761.48      899.81     14.90 o 
   6   8   0      129.52      120.71      5.38 o 
  10   8   0        2.95       -0.65      2.53 o 
 -11   9   0        2.07        4.39      1.88 o 
  -9   9   0       15.39       10.87      1.84 o 
  -7   9   0       43.63       33.12      2.23 o 
  -5   9   0       25.97       24.19      1.77 o 
  -3   9   0       36.68       38.32      2.29 o 
  -1   9   0      412.83      345.61      6.21 o 
   1   9   0      412.82      355.45      6.33 o 
   3   9   0       37.09       36.45      1.94 o 
   5   9   0       25.81       24.26      3.05 o 
   7   9   0       43.94       41.38      3.83 o 
   9   9   0       15.53        6.49      2.79 o 
  11   9   0        2.04        1.49      3.18 o 
 -10  10   0        0.17        1.00      1.99 o 
  -8  10   0       31.38       42.13      2.56 o 
  -6  10   0      116.28      102.88      3.19 o 
  -4  10   0      267.42      272.16      4.83 o 
  -2  10   0     1069.28     1136.64     22.86 o 
   0  10   0       28.01       24.95      1.83 o 
   2  10   0     1072.35     1121.11     16.47 o 
   4  10   0      269.30      276.18      8.37 o 
   6  10   0      114.87      100.02      5.45 o 
   8  10   0       31.66       39.05      4.22 o 
  10  10   0        0.15        0.19      2.72 o 
 -11  11   0        9.93        6.24      2.06 o 
  -9  11   0       35.36       34.48      2.67 o 
  -7  11   0       11.59       18.75      2.28 o 
  -5  11   0       51.33       49.92      2.42 o 
  -3  11   0       46.93       40.83      2.54 o 
  -1  11   0        0.02       -0.06      1.15 o 
   1  11   0        0.03        0.19      1.36 o 
   3  11   0       46.25       41.50      4.44 o 
   5  11   0       50.87       49.23      4.09 o 
   7  11   0       11.38       19.52      3.18 o 
   9  11   0       35.16       25.30      3.96 o 
  11  11   0        9.99        9.15      3.24 o 
 -10  12   0        2.30        2.33      2.10 o 
  -8  12   0       63.39       70.73      3.61 o 
  -6  12   0      235.01      247.27      6.23 o 
  -4  12   0      747.67      786.65     16.02 o 
  -2  12   0      181.42      190.82      7.00 o 
   0  12   0     2588.09     2519.58     46.63 o 
   2  12   0      179.76      187.97      7.13 o 
   4  12   0      746.01      748.82     17.64 o 
   6  12   0      234.86      257.17      9.02 o 
   8  12   0       63.38       72.00      5.25 o 
  10  12   0        2.34        2.08      2.53 o 
  -9  13   0       14.05       21.14      3.63 o 
  -7  13   0      100.41      104.17      5.90 o 
  -5  13   0      285.57      279.81      9.40 o 
  -3  13   0     1001.58     1007.29     21.86 o 
  -1  13   0     1279.14     1221.00     25.43 o 
   1  13   0     1273.26     1237.22     25.68 o 
   3  13   0      998.22     1002.23     22.12 o 
   5  13   0      286.90      321.00     10.25 o 
   7  13   0      100.68      131.86      6.75 o 
  -8  14   0        1.11        2.33      2.92 o 
  -6  14   0       14.74       17.77      3.63 o 
  -4  14   0      372.24      387.35     11.42 o 
  -2  14   0      128.43      158.45      6.81 o 
   0  14   0     1284.40     1183.38     25.17 o 
   2  14   0      128.43      147.36      7.07 o 
   4  14   0      371.66      394.48     11.74 o 
   6  14   0       14.65       17.38      3.70 o 
   8  14   0        1.09        5.45      3.31 o 
  -7  15   0       29.00       34.31      4.54 o 
  -5  15   0      256.63      285.19      9.99 o 
  -3  15   0      419.46      379.63     11.55 o 
  -1  15   0      617.22      621.24     15.96 o 
   1  15   0      615.71      627.33     16.09 o 
   3  15   0      417.50      361.27     11.61 o 
   5  15   0      257.78      297.45     10.51 o 
   7  15   0       28.84       29.64      4.54 o 
  -8  16   0        2.85       -1.82      2.85 o 
  -6  16   0        7.12        4.80      3.18 o 
  -4  16   0      135.22      148.99      7.33 o 
  -2  16   0        8.62        3.76      2.79 o 
   0  16   0      169.37      151.32      7.13 o 
   2  16   0        8.65       12.65      3.50 o 
   4  16   0      135.90      154.50      7.52 o 
   6  16   0        7.25        5.58      3.44 o 
   8  16   0        2.88        4.80      3.31 o 
  -5  17   0       11.50        6.62      3.37 o 
  -3  17   0       25.47       35.28      4.54 o 
  -1  17   0       11.58       10.05      3.44 o 
   1  17   0       11.61        7.78      3.18 o 
   3  17   0       25.40       33.99      4.22 o 
   5  17   0       11.49       14.07      3.96 o 
  -4  18   0       91.72       83.93      6.16 o 
  -2  18   0       72.92       81.40      5.90 o 
   0  18   0       65.43       69.08      5.58 o 
   2  18   0       73.21       81.40      5.77 o 
   4  18   0       91.37       91.97      6.29 o 
  -3  19   0       46.08       57.40      5.84 o 
  -1  19   0        1.97        1.95      2.66 o 
   1  19   0        1.98        0.84      2.79 o 
   3  19   0       46.20       57.14      5.84 o 
 -13   1   1        2.22        0.68      2.52 o 
 -11   1   1      128.58      111.85      4.88 o 
  -9   1   1       66.47       79.15      8.66 o 
  -7   1   1       78.11       71.14      3.32 o 
  -5   1   1      831.74      836.30     13.16 o 
  -3   1   1     4138.50     4125.61     66.26 o 
  -1   1   1     7796.48     7248.23     98.29 o 
   1   1   1      967.30      813.73     11.06 o 
   3   1   1    76310.13    54661.19    909.35 o 
 -12   2   1        1.18       -0.08      2.35 o 
 -10   2   1       56.95       58.52      3.73 o 
  -8   2   1      370.03      389.50      8.42 o 
  -6   2   1     1297.93     1328.22     20.11 o 
  -4   2   1     3909.91     4055.89     55.36 o 
  -2   2   1     9050.21     8901.08     95.21 o 
   0   2   1    12672.79    11383.71    142.59 o 
   2   2   1    30905.80    25836.89    440.89 o 
   4   2   1       63.41       64.15      3.37 o 
 -13   3   1        8.43        6.05      3.02 o 
 -11   3   1       57.37       56.12      4.54 o 
  -9   3   1      110.04      100.94      5.25 o 
  -7   3   1      191.84      190.80      5.30 o 
  -5   3   1      577.62      560.28      9.56 o 
  -3   3   1      163.08      153.97      2.69 o 
  -1   3   1     2009.85     2046.52     32.85 o 
   1   3   1     1920.26     1891.09     24.76 o 
   3   3   1      560.91      515.51     10.90 o 
   5   3   1      176.76      170.97      5.64 o 
 -12   4   1       14.13       17.74      2.98 o 
 -10   4   1      129.25      141.68      5.32 o 
  -8   4   1      342.13      334.56      7.73 o 
  -6   4   1      937.88      942.79     15.34 o 
  -4   4   1      170.09      191.03      3.31 o 
  -2   4   1     4076.75     4327.24     45.93 o 
   0   4   1    15490.00    14524.83    184.37 o 
   2   4   1     1711.13     1641.32     21.89 o 
   4   4   1      338.71      328.84      8.17 o 
   6   4   1     1656.87     1780.43     32.88 o 
   8   4   1      145.14      124.34      5.84 o 
 -13   5   1       17.88       14.13      2.99 o 
 -11   5   1        4.53        3.87      2.36 o 
  -9   5   1       23.31       24.79      4.51 o 
  -7   5   1      274.01      261.22      6.28 o 
  -5   5   1      366.28      361.53      5.43 o 
  -3   5   1     2569.14     2765.40     52.08 o 
  -1   5   1     2194.82     2035.46     28.41 o 
   1   5   1      324.57      301.32      5.17 o 
   3   5   1      563.39      626.13      9.63 o 
   5   5   1      290.26      334.75      8.56 o 
   7   5   1      176.70      169.35      6.55 o 
 -12   6   1       82.34       89.07      4.84 o 
 -10   6   1      142.06      132.69      5.15 o 
  -8   6   1      164.95      165.85      3.94 o 
  -6   6   1       36.28       38.37      1.97 o 
  -4   6   1    12593.65    13048.21    137.87 o 
  -2   6   1       62.11       60.53      2.11 o 
   0   6   1       24.34       22.92      1.42 o 
   2   6   1     2542.73     2722.76     31.39 o 
   4   6   1      887.52      911.88     15.92 o 
   6   6   1     1335.60     1361.62     26.98 o 
   8   6   1       22.10       20.95      3.31 o 
 -11   7   1       32.09       39.41      2.70 o 
  -9   7   1        5.68        4.77      1.51 o 
  -7   7   1      238.48      225.04      4.52 o 
  -5   7   1      278.78      235.32      4.24 o 
  -3   7   1     1086.36     1143.64     13.49 o 
  -1   7   1     1347.69     1412.55     26.43 o 
   1   7   1     2121.59     2164.15     28.71 o 
   3   7   1     1978.44     2022.93     30.57 o 
   5   7   1      987.03     1008.13     16.33 o 
   7   7   1       22.05       25.36      3.31 o 
   9   7   1       33.15       34.96      4.15 o 
 -12   8   1       42.86       47.35      4.24 o 
 -10   8   1       55.91       65.14      3.02 o 
  -8   8   1      124.47      133.76      3.66 o 
  -6   8   1      302.69      315.94      5.43 o 
  -4   8   1     1613.03     1790.41     20.37 o 
  -2   8   1      444.92      401.50      5.57 o 
   0   8   1      216.40      266.93      5.21 o 
   2   8   1      148.77      133.93      3.55 o 
   4   8   1       53.49       53.66      2.64 o 
   6   8   1      654.23      673.71     15.63 o 
   8   8   1      119.61      122.98      6.10 o 
  10   8   1        0.30       -2.59      2.59 o 
 -11   9   1       35.59       41.03      3.78 o 
  -9   9   1        4.46        5.93      1.55 o 
  -7   9   1      270.40      276.44      5.23 o 
  -5   9   1      777.84      786.14     10.30 o 
  -3   9   1      154.28      157.08      3.22 o 
  -1   9   1      153.58      128.08      7.82 o 
   1   9   1      849.29      848.64     12.91 o 
   3   9   1      386.37      352.94      6.76 o 
   5   9   1       80.47       75.89      4.67 o 
   7   9   1      226.91      209.50      7.91 o 
   9   9   1       43.82       40.21      4.48 o 
  11   9   1       18.80       16.99      4.02 o 
 -10  10   1       44.04       54.16      5.51 o 
  -8  10   1        6.95        8.94      1.69 o 
  -6  10   1        3.73        3.57      1.34 o 
  -4  10   1      929.44      975.77     12.14 o 
  -2  10   1      194.07      184.21      4.47 o 
   0  10   1      117.62      119.29      3.51 o 
   2  10   1      382.35      385.71      7.24 o 
   4  10   1       66.61       61.94      3.19 o 
   6  10   1      368.65      389.88     11.09 o 
   8  10   1       69.70       72.38      4.99 o 
  10  10   1       25.73       33.79      4.54 o 
 -11  11   1       89.93      102.11      5.36 o 
  -9  11   1       92.37       84.42      3.36 o 
  -7  11   1        8.20       11.98      1.77 o 
  -5  11   1       34.04       37.16      2.18 o 
  -3  11   1       46.82       41.35      2.63 o 
  -1  11   1      392.11      334.82     12.19 o 
   1  11   1      772.35      714.03     11.52 o 
   3  11   1      753.47      716.06     11.86 o 
   5  11   1      429.39      467.78     12.52 o 
   7  11   1      253.35      240.89      8.76 o 
   9  11   1      107.94      133.16      6.94 o 
  11  11   1       13.97        6.03      3.83 o 
 -10  12   1       58.13       57.40      6.68 o 
  -8  12   1       91.30       80.88      6.88 o 
  -6  12   1       67.77       74.88      3.57 o 
  -4  12   1       19.97       24.68      3.37 o 
  -2  12   1      377.29      370.21      7.33 o 
   0  12   1      120.93      116.42      3.83 o 
   2  12   1       20.86       21.40      3.24 o 
   4  12   1      708.41      697.58     12.16 o 
   6  12   1      288.95      270.21      9.47 o 
   8  12   1       67.02       73.88      5.45 o 
  10  12   1        0.54       -0.13      3.05 o 
  -9  13   1       27.04       23.61      3.76 o 
  -7  13   1        5.75        3.83      2.59 o 
  -5  13   1      174.90      176.55      7.00 o 
  -3  13   1      447.88      494.89     12.78 o 
  -1  13   1     1239.95     1293.00     26.66 o 
   1  13   1      815.96      857.20     19.33 o 
   3  13   1     1738.40     1773.42     35.48 o 
   5  13   1       30.06       32.17      3.89 o 
   7  13   1       76.49       78.48      5.58 o 
   9  13   1       28.46       32.24      4.67 o 
  -8  14   1       50.54       54.42      5.19 o 
  -6  14   1      106.98      105.85      6.10 o 
  -4  14   1      474.93      464.99     12.91 o 
  -2  14   1     1248.80     1304.80     27.05 o 
   0  14   1     1888.38     1781.66     35.74 o 
   2  14   1     1738.37     1807.80     35.67 o 
   4  14   1      137.06      131.67      6.75 o 
   6  14   1      147.17      138.28      7.13 o 
   8  14   1       34.21       32.43      4.48 o 
  -9  15   1        8.47        1.95      3.31 o 
  -7  15   1       14.47       16.99      3.89 o 
  -5  15   1      158.60      132.06      6.49 o 
  -3  15   1       88.81       83.67      5.45 o 
  -1  15   1      790.47      816.47     19.07 o 
   1  15   1      243.35      244.40      8.95 o 
   3  15   1      268.18      252.76      9.47 o 
   5  15   1       84.51       87.04      5.97 o 
   7  15   1       70.39       63.63      5.25 o 
  -6  16   1       40.03       27.44      4.09 o 
  -4  16   1       36.94       29.45      4.02 o 
  -2  16   1       61.34       52.21      4.67 o 
   0  16   1       62.20       68.82      5.19 o 
   2  16   1       96.60       71.80      5.25 o 
   4  16   1      258.41      279.81     10.18 o 
   6  16   1      155.49      152.23      7.85 o 
  -7  17   1       55.08       46.57      5.25 o 
  -5  17   1       23.14       33.66      4.28 o 
  -3  17   1       12.69       11.93      3.37 o 
  -1  17   1       19.39        8.30      3.11 o 
   1  17   1      272.75      282.01     10.18 o 
   3  17   1      228.86      221.11      9.02 o 
   5  17   1       56.19       59.54      5.45 o 
  -4  18   1       13.38       19.52      4.22 o 
  -2  18   1        5.46        2.85      3.11 o 
   0  18   1       21.41       13.36      3.37 o 
   2  18   1        4.44       -1.30      2.21 o 
   4  18   1        0.24       -0.13      2.98 o 
  -3  19   1       13.01       14.14      3.83 o 
  -1  19   1       41.75       34.18      4.73 o 
   1  19   1       50.70       61.68      5.90 o 
   3  19   1       27.44       37.10      5.12 o 
 -12   0   2        4.19        5.77      3.50 o 
 -10   0   2       84.79       82.70      6.10 o 
  -8   0   2     2504.46     2546.37     52.86 o 
  -6   0   2     4717.23     4781.27     93.08 o 
  -2   0   2    20674.74    19323.70    369.06 o 
   0   0   2     2486.30     2174.46     42.35 o 
   2   0   2    96651.29    64849.39   1229.89 o 
 -13   1   2        0.98        5.44      3.18 o 
 -11   1   2        3.61        6.07      2.40 o 
  -9   1   2      127.62      132.45      4.93 o 
  -7   1   2       37.96       29.87      3.24 o 
  -5   1   2      665.42      616.48     10.27 o 
  -3   1   2      890.04      923.81     19.72 o 
  -1   1   2     6830.80     6180.48     83.38 o 
   1   1   2     1715.19     1766.50     28.90 o 
 -12   2   2       35.69       33.48      3.62 o 
 -10   2   2       12.65       18.99      2.91 o 
  -8   2   2      326.97      364.18      8.07 o 
  -6   2   2      377.57      356.07      7.18 o 
  -4   2   2     2717.83     2712.55     38.16 o 
  -2   2   2      425.70      428.97      6.82 o 
   0   2   2      764.88      710.32      8.60 o 
   2   2   2      772.68      741.05     10.93 o 
   4   2   2      581.34      590.10     12.65 o 
 -13   3   2       46.72       41.00      4.21 o 
 -11   3   2       45.50       46.70      5.25 o 
  -9   3   2      149.23      144.73      5.04 o 
  -7   3   2      203.47      200.73      5.34 o 
  -5   3   2      790.88      776.69     15.18 o 
  -3   3   2     2186.84     2346.49     47.18 o 
  -1   3   2     1348.86     1469.58     32.37 o 
   1   3   2    11488.25    11735.02    147.04 o 
   3   3   2     2823.20     2902.72     38.08 o 
   5   3   2     1278.04     1274.64     24.45 o 
 -12   4   2       52.45       47.37      6.68 o 
 -10   4   2      112.89      116.97      5.93 o 
  -8   4   2       53.34       57.00      4.38 o 
  -6   4   2      286.36      320.59      5.19 o 
  -4   4   2      219.80      237.17      3.97 o 
  -2   4   2      124.84      132.82      2.24 o 
   0   4   2      180.24      190.52      3.72 o 
   2   4   2     1882.61     1875.88     25.04 o 
   4   4   2      362.78      394.68      9.53 o 
   6   4   2      771.21      749.73     16.34 o 
 -13   5   2       14.19       13.67      3.23 o 
 -11   5   2       91.06      112.39     19.98 o 
  -9   5   2      196.09      190.28      5.87 o 
  -7   5   2      474.53      470.40      6.98 o 
  -5   5   2     1624.16     1615.48     19.37 o 
  -3   5   2     1144.64     1187.42     13.54 o 
  -1   5   2     4630.26     4781.55     74.56 o 
   1   5   2     1017.18     1006.20     14.07 o 
   3   5   2     1677.33     1776.61     24.13 o 
   5   5   2      347.28      320.02      8.82 o 
   7   5   2      385.12      404.99     11.03 o 
 -12   6   2       19.16       19.17      4.02 o 
 -10   6   2       57.95       60.22      2.77 o 
  -8   6   2       82.69       89.29      2.86 o 
  -6   6   2      180.38      169.90      3.48 o 
  -4   6   2     1559.34     1778.50     25.70 o 
  -2   6   2      511.56      532.34      8.30 o 
   0   6   2     3283.87     3233.85     54.58 o 
   2   6   2     1072.11     1069.62     15.34 o 
   4   6   2      753.35      780.18     12.20 o 
   6   6   2      123.45      124.27      5.58 o 
   8   6   2      355.34      327.61     10.18 o 
 -13   7   2       44.74       51.18      7.65 o 
 -11   7   2       33.85       38.78      4.38 o 
  -9   7   2      187.66      200.17      9.31 o 
  -7   7   2      319.98      333.17      5.58 o 
  -5   7   2      832.18      820.85     10.35 o 
  -3   7   2     1826.03     1893.20     21.27 o 
  -1   7   2    16074.56    16636.02    209.77 o 
   1   7   2     1484.44     1509.04     20.90 o 
   3   7   2      120.95      104.89      3.33 o 
   5   7   2      891.43      948.78     19.98 o 
   7   7   2       48.15       40.99      3.83 o 
   9   7   2      293.30      300.11     10.12 o 
 -12   8   2       42.80       54.34      8.56 o 
 -10   8   2      240.22      237.92      7.05 o 
  -8   8   2      127.43      134.92      3.63 o 
  -6   8   2      610.83      605.27      8.44 o 
  -4   8   2     1152.85     1144.02     13.71 o 
  -2   8   2     8430.98     9081.29     95.79 o 
   0   8   2      119.50      117.03      5.03 o 
   2   8   2      467.72      451.84      8.00 o 
   4   8   2      231.27      227.66      5.44 o 
   6   8   2      404.07      395.39     10.96 o 
   8   8   2       46.81       43.78      4.54 o 
  10   8   2       88.97      105.53      6.23 o 
 -11   9   2        6.81        4.11      2.53 o 
  -9   9   2       57.41       60.33      2.77 o 
  -7   9   2      111.14      121.34      3.35 o 
  -5   9   2      445.01      490.38      7.06 o 
  -3   9   2       54.79       57.65      1.93 o 
  -1   9   2       93.90      117.40      6.23 o 
   1   9   2      189.21      201.59      4.67 o 
   3   9   2      105.84      113.18      7.88 o 
   5   9   2      142.18      148.21      6.16 o 
   7   9   2       60.48       60.32      4.54 o 
   9   9   2      105.47      107.34      6.36 o 
  11   9   2       26.16       30.35      4.93 o 
 -12  10   2        2.70        4.10      2.77 o 
 -10  10   2       42.10       47.63      3.77 o 
  -8  10   2      302.05      289.73      5.60 o 
  -6  10   2      267.54      283.31      6.25 o 
  -4  10   2      469.05      495.34      8.81 o 
  -2  10   2       46.73       36.61      4.41 o 
   0  10   2      101.78      113.03      3.55 o 
   2  10   2      795.64      771.91     12.42 o 
   4  10   2      772.04      759.27     14.04 o 
   6  10   2      498.23      479.52     13.04 o 
  10  10   2       27.29       40.47      4.86 o 
 -11  11   2       28.66       27.37      5.97 o 
  -9  11   2       25.37       36.00      5.38 o 
  -7  11   2       61.06       57.56      3.83 o 
  -5  11   2       66.63       64.31      4.31 o 
  -3  11   2      207.40      211.37      5.09 o 
  -1  11   2      588.66      580.45      9.95 o 
   1  11   2      257.33      254.96      5.80 o 
   3  11   2      309.28      309.73      6.78 o 
   5  11   2      192.86      194.58      7.46 o 
   7  11   2      203.85      190.50      7.98 o 
   9  11   2       20.16       19.20      3.89 o 
 -10  12   2       25.14       29.51      6.03 o 
  -8  12   2      198.49      233.11      8.24 o 
  -6  12   2       52.86       57.90      3.30 o 
  -4  12   2       30.36       33.63      2.61 o 
  -2  12   2      136.46      116.22     10.41 o 
   0  12   2      364.47      369.47      7.43 o 
   2  12   2      308.23      316.15      7.02 o 
   4  12   2      680.10      745.09     13.01 o 
   6  12   2      316.98      313.15     10.38 o 
   8  12   2        0.46       -2.53      2.59 o 
  10  12   2        9.42        9.86      3.89 o 
  -9  13   2       11.33       13.56      4.93 o 
  -7  13   2      259.12      260.69      6.74 o 
  -5  13   2      101.62       98.79      3.99 o 
  -3  13   2       53.63       57.12      3.26 o 
  -1  13   2      567.91      541.30     12.87 o 
   1  13   2     1471.96     1481.80     22.00 o 
   3  13   2      781.14      783.73     13.44 o 
   5  13   2      310.28      325.34     10.51 o 
   7  13   2      154.99      155.08      7.46 o 
   9  13   2        5.47        2.53      3.05 o 
  -8  14   2       37.06       41.58      4.41 o 
  -6  14   2        8.75        9.08      2.79 o 
  -4  14   2       49.62       48.93      3.22 o 
  -2  14   2      256.27      244.30      6.11 o 
   0  14   2       78.20       90.22      3.98 o 
   2  14   2      590.09      576.54     10.79 o 
   4  14   2       10.24       11.35      3.31 o 
   6  14   2      390.32      394.16     12.58 o 
   8  14   2        9.67       14.59      3.83 o 
  -5  15   2      121.78      159.95      6.81 o 
  -3  15   2      156.38      154.50      6.88 o 
  -1  15   2      164.30      182.32      7.39 o 
   1  15   2      240.12      208.07      8.30 o 
   3  15   2      216.86      205.74      8.30 o 
   5  15   2      181.73      185.57      8.24 o 
   7  15   2       27.53       30.68      4.61 o 
  -6  16   2       24.26       23.03      3.76 o 
  -4  16   2      116.10       91.78      5.71 o 
  -2  16   2      237.40      221.24      8.50 o 
   0  16   2       44.85       47.74      4.35 o 
   2  16   2       29.81       32.04      4.28 o 
   4  16   2       58.42       58.57      5.25 o 
   6  16   2       33.99       35.54      4.67 o 
  -7  17   2        5.06       11.22      3.44 o 
  -5  17   2       58.09       58.76      5.12 o 
  -3  17   2       11.55       16.09      3.37 o 
  -1  17   2       14.77       15.83      3.50 o 
   1  17   2       24.80       30.42      4.15 o 
   3  17   2       24.00       37.42      4.73 o 
   5  17   2       21.46       22.38      4.28 o 
  -4  18   2       19.34       18.81      3.76 o 
  -2  18   2       10.09       17.71      3.70 o 
   0  18   2        4.58        6.16      3.05 o 
   2  18   2       21.40       19.59      3.63 o 
   4  18   2       51.85       55.65      5.71 o 
  -3  19   2       27.77       24.71      4.28 o 
  -1  19   2       20.12       30.35      4.48 o 
   1  19   2        2.10        2.85      3.31 o 
 -13   1   3        6.84        5.93      3.00 o 
 -11   1   3       21.39       24.21      3.23 o 
  -9   1   3       21.51       18.90      2.43 o 
  -7   1   3      644.47      680.54     12.22 o 
  -5   1   3     3767.53     3806.90     81.34 o 
  -3   1   3     7280.54     7296.50    100.28 o 
  -1   1   3     1743.09     1773.29     25.04 o 
   1   1   3    15550.17    15288.59    206.75 o 
   3   1   3     1502.44     1478.95     30.81 o 
 -12   2   3        1.91       -1.81      2.21 o 
 -10   2   3      107.19      114.67      4.72 o 
  -8   2   3       80.47       69.09      3.55 o 
  -6   2   3     4492.09     4586.13     63.61 o 
  -4   2   3     2695.95     2908.89     52.85 o 
  -2   2   3     1078.65     1101.59     22.12 o 
   0   2   3       41.11       30.59      1.49 o 
   2   2   3     1512.28     1497.51     17.09 o 
 -13   3   3       15.62       11.38      2.81 o 
 -11   3   3       52.07       49.29      3.99 o 
  -9   3   3        8.51       10.70      2.35 o 
  -7   3   3      105.05       89.62      3.55 o 
  -5   3   3       67.84       76.92      2.03 o 
  -3   3   3      871.85      898.13     26.07 o 
  -1   3   3     1792.70     1846.85     23.02 o 
   1   3   3     4533.23     4345.20     46.52 o 
   3   3   3       77.69       91.36      3.70 o 
 -12   4   3       71.05       76.66      4.61 o 
 -10   4   3      315.59      319.74      8.16 o 
  -8   4   3       60.42       59.37      8.66 o 
  -6   4   3       48.10       51.48      1.90 o 
  -4   4   3      223.13      224.13      3.41 o 
  -2   4   3     4577.64     4948.02     52.39 o 
   0   4   3     2660.75     2873.03     30.83 o 
   2   4   3     1383.58     1365.14     19.27 o 
   4   4   3     2552.20     2439.18     33.08 o 
 -13   5   3       27.76       34.48      3.98 o 
 -11   5   3       26.39       31.83      3.49 o 
  -9   5   3       45.55       47.00      3.73 o 
  -7   5   3      363.80      384.12      5.92 o 
  -5   5   3      251.06      267.83      4.22 o 
  -3   5   3      536.33      506.12      6.41 o 
  -1   5   3     1759.93     1984.77     36.91 o 
   1   5   3      198.44      185.51      4.11 o 
   3   5   3      298.07      321.65     17.35 o 
   5   5   3       56.64       59.74      4.15 o 
   7   5   3       22.54       14.59      2.98 o 
 -12   6   3      185.07      200.17      7.01 o 
 -10   6   3      210.51      215.89      6.68 o 
  -8   6   3      331.36      330.36      7.62 o 
  -6   6   3      918.85      894.53     20.20 o 
  -4   6   3     1358.16     1430.49     16.48 o 
  -2   6   3     6576.08     7057.58     74.46 o 
   0   6   3     3449.77     3622.60     47.05 o 
   2   6   3     2355.31     2458.32     32.87 o 
   4   6   3      204.90      194.37      4.90 o 
   6   6   3       35.56       42.87      3.76 o 
   8   6   3       79.54       76.47      5.19 o 
 -13   7   3        5.86        7.16      2.98 o 
 -11   7   3       61.63       63.77      4.33 o 
  -9   7   3        8.39       10.14      2.56 o 
  -7   7   3      208.26      194.92      4.03 o 
  -5   7   3      552.51      564.76     13.01 o 
  -3   7   3     1309.94     1287.17     14.81 o 
  -1   7   3     3354.26     3641.73     47.32 o 
   1   7   3     1671.84     1775.64     24.55 o 
   3   7   3      101.80       99.76      4.51 o 
   5   7   3      180.80      180.11      6.75 o 
   7   7   3      111.07      101.31      5.58 o 
 -12   8   3        5.64        4.90      2.84 o 
 -10   8   3       43.36       33.63      5.90 o 
  -8   8   3      109.36      130.17     14.95 o 
  -6   8   3        6.72        5.69      1.27 o 
  -4   8   3      255.84      267.95      4.32 o 
  -2   8   3      297.94      367.92      6.69 o 
   0   8   3      592.42      568.21      9.40 o 
   2   8   3     2255.71     2242.57     43.52 o 
   4   8   3      152.23      143.44      4.49 o 
   6   8   3      138.38      149.96      6.29 o 
   8   8   3      149.49      148.14      7.07 o 
 -11   9   3       23.28       21.06      3.16 o 
  -9   9   3       28.82       31.85      3.35 o 
  -7   9   3      452.98      463.50      7.16 o 
  -5   9   3      100.41      103.11      4.96 o 
  -3   9   3     1137.79     1124.14     23.84 o 
  -1   9   3      691.75      641.75     13.13 o 
   1   9   3     1987.92     2139.54     29.34 o 
   3   9   3      233.53      223.12      6.03 o 
   5   9   3      237.86      245.00      6.26 o 
   7   9   3      199.18      196.07      7.78 o 
   9   9   3      149.07      144.70      7.59 o 
 -10  10   3       29.72       37.23      5.58 o 
  -8  10   3      155.66      148.14      7.78 o 
  -6  10   3       10.78       13.33      3.44 o 
  -4  10   3        2.06       -0.06      1.23 o 
  -2  10   3      127.74      121.22      3.74 o 
   0  10   3      839.34      874.33     13.59 o 
   2  10   3       88.12       90.66      3.50 o 
   4  10   3      385.09      393.99      8.16 o 
   6  10   3       20.46        9.21      3.05 o 
   8  10   3       72.50       69.79      5.45 o 
  10  10   3        8.23       -0.19      3.18 o 
 -11  11   3       25.88       32.62      5.97 o 
  -9  11   3       17.42       26.07      5.06 o 
  -7  11   3      131.68      145.61      7.52 o 
  -5  11   3      358.54      311.88      8.82 o 
  -3  11   3      355.29      317.72      9.70 o 
  -1  11   3      750.54      765.74     12.34 o 
   1  11   3       68.83       58.75      2.95 o 
   3  11   3       59.89       58.11      3.21 o 
   5  11   3       15.06       13.56      2.44 o 
   7  11   3       56.98       62.66      4.80 o 
   9  11   3        0.29       -2.33      2.40 o 
 -10  12   3       55.19       57.73      7.13 o 
  -8  12   3       59.51       56.56      5.77 o 
  -6  12   3        9.40        7.54      1.86 o 
  -4  12   3      371.69      351.08      9.31 o 
  -2  12   3      112.73      113.55      3.92 o 
   0  12   3       90.79       83.80      4.48 o 
   2  12   3      380.05      376.32      7.97 o 
   4  12   3      586.11      585.54     11.19 o 
   6  12   3       92.22       90.29      5.84 o 
   8  12   3       19.22       16.99      3.96 o 
  -9  13   3        9.77        5.64      4.41 o 
  -5  13   3      233.10      225.51      5.97 o 
  -3  13   3       40.50       33.07      3.57 o 
  -1  13   3       17.71       17.02      2.22 o 
   1  13   3      204.61      232.71      9.66 o 
   3  13   3       39.91       48.34      5.97 o 
   5  13   3      182.83      166.17      7.59 o 
   7  13   3       51.16       66.29      5.45 o 
   9  13   3       78.00       76.08      6.23 o 
  -8  14   3       19.20       15.96      5.12 o 
  -6  14   3      229.80      225.28      6.26 o 
  -4  14   3      395.40      373.88      8.14 o 
  -2  14   3      106.36       94.46      7.72 o 
   0  14   3      108.82      106.82      5.93 o 
   2  14   3      749.37      761.47     14.85 o 
   4  14   3      323.35      300.74     12.71 o 
   6  14   3       85.60       98.72      6.10 o 
   8  14   3       47.91       52.54      5.58 o 
  -5  15   3        6.20        6.09      2.23 o 
  -3  15   3       12.47       14.69      2.43 o 
  -1  15   3       52.89       52.15      4.80 o 
   1  15   3      340.09      373.08     11.42 o 
   3  15   3       78.24       76.52      8.37 o 
   5  15   3       71.49       65.19      4.08 o 
   7  15   3       24.52       23.80      4.09 o 
  -2  16   3      208.08      214.75      8.30 o 
   0  16   3        2.39        1.95      2.53 o 
   2  16   3       69.91       54.48      4.93 o 
   4  16   3       20.52       22.83      3.76 o 
   6  16   3       17.65        8.82      3.37 o 
  -5  17   3       11.86        8.30      2.92 o 
  -3  17   3       26.68       22.25      3.70 o 
  -1  17   3       25.54       39.37      4.41 o 
   1  17   3        0.84        5.77      2.59 o 
   3  17   3        5.90       11.61      3.57 o 
   5  17   3        6.93        8.11      3.05 o 
  -4  18   3        1.75        1.30      2.85 o 
  -2  18   3       41.06       38.66      4.48 o 
   0  18   3       24.48       30.81      4.41 o 
   2  18   3        5.02        5.32      2.92 o 
  -1  19   3       99.84       93.72      6.36 o 
 -12   0   4       50.08       55.91      5.51 o 
 -10   0   4      160.04      146.78      7.65 o 
  -8   0   4      372.26      366.27     11.61 o 
  -4   0   4    11887.67    13031.17    248.87 o 
  -2   0   4     1453.49     1655.70     33.60 o 
   0   0   4     1871.07     1855.99     37.29 o 
   2   0   4      201.93      179.02      6.10 o 
 -13   1   4        1.97       -0.52      2.64 o 
 -11   1   4       25.38       35.53      3.46 o 
  -9   1   4       18.53       22.67      3.79 o 
  -7   1   4      313.81      291.54      6.72 o 
  -5   1   4      434.75      431.62      8.04 o 
  -3   1   4     4686.47     4848.47     66.04 o 
  -1   1   4      972.12      959.00     15.08 o 
   1   1   4      255.02      312.64      6.00 o 
   3   1   4      136.69      127.22      3.90 o 
 -12   2   4       38.44       42.88      8.24 o 
 -10   2   4        4.35        1.44      1.99 o 
  -8   2   4      285.07      273.61      6.76 o 
  -6   2   4       74.07       93.80      4.04 o 
  -4   2   4      616.57      570.84      9.78 o 
  -2   2   4      786.09      737.20     11.45 o 
   0   2   4     4129.26     4102.08     56.55 o 
   2   2   4     1891.14     1971.49     28.66 o 
   4   2   4     2464.07     2570.24     52.80 o 
 -13   3   4       29.00       32.78      4.01 o 
 -11   3   4        7.46        8.62      2.66 o 
  -9   3   4        5.87        5.25      3.28 o 
  -7   3   4      185.19      165.26      5.29 o 
  -5   3   4      630.33      634.29     11.67 o 
  -3   3   4      374.04      425.19      7.47 o 
  -1   3   4      614.33      593.91      7.34 o 
   1   3   4      541.68      599.65      7.63 o 
   3   3   4     1054.20     1086.48     24.32 o 
 -12   4   4       33.02       33.95      3.82 o 
 -10   4   4      366.05      386.07      9.19 o 
  -8   4   4      103.01       94.07      3.87 o 
  -6   4   4      550.16      550.06     10.04 o 
  -4   4   4       60.54       53.13      3.82 o 
  -2   4   4      529.18      599.63      7.33 o 
   0   4   4      950.58      968.32     11.40 o 
   2   4   4      335.00      314.95      6.07 o 
   4   4   4      106.16      109.91      3.85 o 
 -13   5   4       19.00       31.16      3.89 o 
 -11   5   4       69.28       61.43      4.01 o 
  -9   5   4     1056.12     1094.14     18.59 o 
  -7   5   4      173.60      174.62      5.00 o 
  -5   5   4      339.49      325.35      4.76 o 
  -3   5   4     1340.13     1328.54     15.13 o 
  -1   5   4      382.13      377.06      5.06 o 
   1   5   4     1703.61     1706.52     23.59 o 
   3   5   4     1223.97     1245.18     18.21 o 
   5   5   4       61.39       57.88      4.41 o 
 -12   6   4       60.49       61.75      4.83 o 
 -10   6   4        5.25        4.41      2.37 o 
  -8   6   4      249.74      234.22      6.30 o 
  -6   6   4      149.98      150.85     16.67 o 
  -4   6   4      118.55      121.97      3.39 o 
  -2   6   4      158.44      182.24      5.04 o 
   0   6   4      649.13      735.87     11.64 o 
   2   6   4     1334.44     1395.75     19.91 o 
   4   6   4      292.59      290.29      6.49 o 
   6   6   4        6.57        8.76      2.46 o 
 -11   7   4      242.97      271.14     16.64 o 
  -9   7   4      409.37      452.61     11.03 o 
  -7   7   4      127.03      126.77      4.44 o 
  -5   7   4       60.23       60.37      1.98 o 
  -3   7   4      360.43      323.37      4.69 o 
  -1   7   4      278.08      250.24      5.14 o 
   1   7   4     2445.01     2763.57     36.62 o 
   3   7   4      344.94      339.67     10.96 o 
   5   7   4      356.08      328.95      7.39 o 
   7   7   4       85.17       97.36      5.84 o 
 -12   8   4       14.10        8.50      4.67 o 
 -10   8   4      522.62      568.25     12.02 o 
  -8   8   4      384.02      414.30      8.99 o 
  -6   8   4      231.67      222.02      8.89 o 
  -4   8   4      978.27      968.60     14.44 o 
  -2   8   4      575.44      613.49      9.94 o 
   0   8   4      104.53       92.05      3.23 o 
   2   8   4      305.34      293.54      6.36 o 
   4   8   4      215.31      202.21      5.43 o 
   6   8   4       55.78       57.47      4.67 o 
   8   8   4       47.87       46.31      4.93 o 
  -9   9   4        9.12       10.77      4.15 o 
  -5   9   4      190.22      188.92      4.65 o 
  -3   9   4      685.44      707.89     11.17 o 
  -1   9   4      205.61      199.98      4.96 o 
   1   9   4       62.59       53.74      2.87 o 
   3   9   4       65.37       52.13      4.05 o 
   5   9   4       92.54       82.44      4.86 o 
   7   9   4        7.32        6.10      2.72 o 
   9   9   4       12.81        5.32      3.24 o 
 -10  10   4       19.83       31.33      5.71 o 
  -8  10   4       32.68       40.28      5.06 o 
  -6  10   4      119.22       94.96      6.16 o 
  -4  10   4      368.92      322.39      6.62 o 
  -2  10   4      138.71      125.41      4.99 o 
   0  10   4     1202.10     1179.43     17.66 o 
   2  10   4      802.01      797.87     13.17 o 
   4  10   4      406.11      399.21      8.76 o 
   6  10   4       19.78       19.72      3.50 o 
   8  10   4       12.26       14.98      3.70 o 
 -11  11   4        8.54        8.76      4.67 o 
  -9  11   4        4.59        7.33      3.50 o 
  -7  11   4      104.07       79.39      6.16 o 
  -5  11   4       16.22       27.76      4.15 o 
  -3  11   4       67.52       71.54      3.18 o 
  -1  11   4      119.36      130.92      4.07 o 
   1  11   4        2.93        4.78      2.33 o 
   3  11   4      252.71      253.39      6.40 o 
   5  11   4       44.85       37.54      3.26 o 
   7  11   4      119.93      128.62      6.68 o 
   9  11   4       13.38        9.66      3.83 o 
 -10  12   4        3.64        2.53      4.09 o 
  -8  12   4       79.55       74.98      6.55 o 
  -6  12   4       70.37       57.47      5.71 o 
  -4  12   4      347.27      333.84     13.04 o 
  -2  12   4      192.91      196.19      5.90 o 
   0  12   4      170.44      156.61      5.38 o 
   2  12   4      118.14      136.64      4.54 o 
   4  12   4      127.13      128.47      4.77 o 
   6  12   4       74.00       81.72      5.71 o 
   8  12   4       68.86       75.37      6.10 o 
  -9  13   4       37.90       38.59      6.16 o 
  -7  13   4      183.88      198.47      9.60 o 
  -5  13   4       55.86       42.74      5.25 o 
  -3  13   4       95.37       95.57      3.89 o 
  -1  13   4      245.03      229.54      5.94 o 
   1  13   4        3.94        2.94      1.87 o 
   3  13   4      177.11      194.37      6.58 o 
   5  13   4      245.74      274.63      7.54 o 
   7  13   4      190.65      161.37      8.04 o 
  -8  14   4        0.55        6.23      4.80 o 
  -6  14   4       12.92       12.00      4.54 o 
  -4  14   4       63.25       54.35      4.35 o 
  -2  14   4       90.14       83.30      3.93 o 
   0  14   4       87.16       72.71      3.86 o 
   2  14   4       20.66       17.46      3.05 o 
   4  14   4      186.22      191.27      9.73 o 
   6  14   4       40.56       47.61      5.25 o 
  -7  15   4       20.38       42.87      6.42 o 
  -5  15   4       51.09       48.52      6.29 o 
  -3  15   4       73.68       61.72      3.58 o 
  -1  15   4      317.98      293.44      7.23 o 
   1  15   4       52.65       69.38      3.95 o 
   3  15   4        3.84        7.41      2.41 o 
   5  15   4      215.70      195.95     13.65 o 
  -6  16   4        8.99       15.96      4.99 o 
  -4  16   4       34.66       42.61      5.58 o 
  -2  16   4       40.72       35.87      5.38 o 
   0  16   4       61.53       56.95      3.77 o 
   2  16   4        2.95        2.05      2.16 o 
   4  16   4       34.36       40.45      5.61 o 
  -3  17   4       14.81       16.67      3.37 o 
  -1  17   4       31.68       26.40      3.96 o 
   1  17   4      147.52      148.92      7.52 o 
   3  17   4       36.15       47.02      5.12 o 
  -2  18   4       20.23       25.56      4.09 o 
   0  18   4       30.86       28.86      4.09 o 
   2  18   4      101.14      105.85      6.42 o 
 -13   1   5        8.06        7.20      2.85 o 
 -11   1   5       15.08       13.91      2.91 o 
  -9   1   5       73.06       82.36     14.46 o 
  -7   1   5      281.62      298.50      7.17 o 
  -5   1   5      653.27      586.71     10.48 o 
  -3   1   5     1650.76     1903.61     27.86 o 
  -1   1   5     1804.63     2022.13     28.71 o 
   1   1   5      202.07      181.40      4.47 o 
   3   1   5      268.80      264.98      6.29 o 
 -12   2   5       19.58       19.21      3.30 o 
 -10   2   5       15.56       20.61      2.92 o 
  -8   2   5       26.75       22.62      2.82 o 
  -6   2   5       57.58       39.28      2.67 o 
  -4   2   5      283.85      339.49      6.98 o 
  -2   2   5     2739.39     3022.07     42.28 o 
   0   2   5      228.81      219.39      4.91 o 
   2   2   5      460.46      469.56      8.68 o 
   4   2   5       81.54       92.04      5.58 o 
 -13   3   5        4.93        9.61      7.82 o 
 -11   3   5       58.98       71.22      5.22 o 
  -9   3   5       18.83       28.09      3.66 o 
  -7   3   5      347.89      383.15      8.07 o 
  -5   3   5        0.31       -0.72      1.20 o 
  -3   3   5      747.10      707.81     14.50 o 
  -1   3   5      612.76      597.19     10.83 o 
   1   3   5        9.41        8.60      2.53 o 
   3   3   5      662.67      658.47     16.73 o 
   5   3   5      313.32      288.24     10.44 o 
 -12   4   5       45.86       50.90      4.37 o 
 -10   4   5      206.90      192.12      6.21 o 
  -8   4   5      226.36      241.51      6.38 o 
  -6   4   5      825.54      795.14     13.59 o 
  -4   4   5     1071.20     1087.15     24.00 o 
  -2   4   5     1900.81     1966.53     21.75 o 
   0   4   5      331.90      315.41      5.23 o 
   2   4   5      562.15      514.73     14.07 o 
   4   4   5      203.37      216.96      8.56 o 
 -13   5   5        1.53       -1.78      2.52 o 
 -11   5   5        4.78        5.12      2.59 o 
  -9   5   5      223.87      237.27      6.67 o 
  -7   5   5      281.30      280.75      6.73 o 
  -5   5   5      110.15      114.71      4.54 o 
  -3   5   5      112.45      117.72      4.02 o 
  -1   5   5      428.02      422.98      9.04 o 
   1   5   5      121.32      115.48      2.76 o 
   3   5   5      285.38      302.37      6.55 o 
   5   5   5      125.46      126.61      6.94 o 
 -12   6   5       46.49       55.85      4.28 o 
 -10   6   5      128.22      123.23      5.15 o 
  -8   6   5     2418.29     2429.76     36.65 o 
  -6   6   5     1202.78     1171.11     18.78 o 
  -4   6   5      747.62      771.04     12.56 o 
  -2   6   5      630.40      627.62      7.88 o 
   0   6   5     1634.59     1598.22     23.52 o 
   2   6   5       76.51       71.21      3.96 o 
   4   6   5       89.76       89.15      3.71 o 
 -11   7   5       45.59       42.48      6.16 o 
  -9   7   5      178.75      196.01      9.60 o 
  -7   7   5      764.31      780.27     21.01 o 
  -5   7   5      465.14      491.38     14.14 o 
  -3   7   5       56.48       61.88      2.50 o 
  -1   7   5      920.14      957.80     14.11 o 
   1   7   5      825.77      843.96     14.37 o 
   3   7   5       60.92       67.32      3.09 o 
   5   7   5      209.27      211.40      5.98 o 
 -12   8   5       15.86       22.18      5.45 o 
 -10   8   5        4.16        2.92      4.15 o 
  -8   8   5      358.12      337.54     12.52 o 
  -6   8   5      675.46      671.18     18.62 o 
  -4   8   5       68.59       69.14      5.38 o 
  -2   8   5      300.84      270.96      5.59 o 
   0   8   5      595.92      589.55     18.65 o 
   2   8   5       56.42       56.45      2.99 o 
   4   8   5      119.18      123.17      4.39 o 
   6   8   5       32.42       40.66      3.32 o 
 -11   9   5       54.04       57.66      6.81 o 
  -9   9   5      311.01      314.06     12.26 o 
  -7   9   5      748.43      778.59     21.27 o 
  -5   9   5       99.58      103.84      6.68 o 
  -3   9   5      239.17      219.14      9.79 o 
  -1   9   5      199.79      187.58      5.51 o 
   1   9   5      474.66      459.62      8.69 o 
   3   9   5       82.78       89.37      3.72 o 
   5   9   5      142.62      144.63      8.24 o 
   7   9   5       59.37       52.21      5.19 o 
  -8  10   5      181.98      169.35      8.82 o 
  -6  10   5       89.88       96.97      6.81 o 
  -4  10   5      165.56      168.51      7.98 o 
  -2  10   5       17.74       19.18      2.21 o 
   0  10   5       40.68       41.51      2.69 o 
   2  10   5       11.17        7.07      4.18 o 
   4  10   5       39.11       45.42      5.48 o 
   6  10   5        5.51       10.97      2.62 o 
   8  10   5        8.83        3.70      3.24 o 
  -9  11   5       76.44       86.26      6.94 o 
  -7  11   5       79.40       85.62      6.62 o 
  -5  11   5       72.40       73.16      5.90 o 
  -3  11   5      155.18      160.66      7.72 o 
  -1  11   5      228.32      213.86      5.50 o 
   1  11   5       95.16       85.62      3.71 o 
   3  11   5      156.67      147.64      4.91 o 
   5  11   5      202.33      195.08      6.03 o 
   7  11   5       41.64       45.79      5.19 o 
 -10  12   5        9.71       10.51      4.73 o 
  -8  12   5       26.01       22.90      4.80 o 
  -6  12   5      234.84      213.72      9.86 o 
  -4  12   5      407.44      378.46     12.91 o 
  -2  12   5      270.58      247.54      6.06 o 
   0  12   5      271.50      255.74      6.34 o 
   2  12   5      108.05       91.39      3.96 o 
   4  12   5        0.95        0.63      2.02 o 
   6  12   5       44.84       49.56      3.78 o 
   8  12   5       28.69       33.92      4.99 o 
  -9  13   5        3.85        3.83      3.70 o 
  -7  13   5       53.57       56.10      5.64 o 
  -5  13   5       40.40       34.96      4.93 o 
  -3  13   5      140.26      110.07      6.49 o 
  -1  13   5      113.74       97.62      4.02 o 
   1  13   5       14.28       14.31      3.05 o 
   3  13   5       40.85       48.89      3.43 o 
   5  13   5        8.39        5.68      2.43 o 
   7  13   5       67.21       81.47      6.16 o 
  -8  14   5       54.49       62.20      7.13 o 
  -6  14   5      196.59      214.88     10.25 o 
  -4  14   5       13.30       16.80      4.35 o 
  -2  14   5       63.46       56.57      3.47 o 
   0  14   5       20.32       23.86      5.74 o 
   2  14   5      198.39      176.72      5.71 o 
   4  14   5       16.85       14.58      2.73 o 
   6  14   5        7.45        7.78      2.71 o 
  -7  15   5       39.56       41.19      6.68 o 
  -5  15   5       35.66       24.78      5.25 o 
  -3  15   5       48.54       54.22      6.16 o 
  -1  15   5       27.05       23.12      4.90 o 
   1  15   5      116.45      112.94      4.71 o 
   3  15   5      145.26      146.24      5.53 o 
   5  15   5        2.68        5.28      2.74 o 
  -4  16   5       47.46       60.00      6.88 o 
  -2  16   5       81.95       87.37      7.46 o 
   0  16   5       36.78       37.10      3.43 o 
   2  16   5      138.36      153.50      9.40 o 
   4  16   5       37.41       47.94      4.17 o 
  -5  17   5        0.81       -0.26      4.48 o 
  -3  17   5       20.38       37.42      5.97 o 
  -1  17   5       67.77       93.71     14.50 o 
   1  17   5       35.14       34.71      4.15 o 
 -12   0   6      141.43      133.35      8.17 o 
 -10   0   6       15.10       20.56      4.15 o 
  -6   0   6       87.57       79.13      4.93 o 
  -4   0   6      353.55      361.47     10.51 o 
  -2   0   6     1014.67     1146.28     25.23 o 
   0   0   6     3032.74     3403.44     67.33 o 
   2   0   6       50.10       51.18      4.15 o 
   4   0   6      274.76      264.50      9.66 o 
 -13   1   6        9.00        8.07      2.91 o 
 -11   1   6       22.79       31.90      3.48 o 
  -9   1   6       58.15       62.13      3.58 o 
  -7   1   6       91.58       97.15      3.94 o 
  -5   1   6      191.93      197.81      6.26 o 
  -3   1   6      367.17      350.32      7.49 o 
  -1   1   6     2278.28     2461.10     50.98 o 
   1   1   6       42.03       38.34      2.57 o 
   3   1   6      137.22      144.31      6.45 o 
 -12   2   6       28.28       27.32      3.53 o 
 -10   2   6      117.57      102.06      4.61 o 
  -8   2   6      505.36      486.91     15.53 o 
  -6   2   6      515.31      525.66     14.37 o 
  -4   2   6     1384.63     1466.86     22.37 o 
  -2   2   6     1090.14     1094.76     16.98 o 
   0   2   6      377.44      353.82      7.12 o 
   2   2   6      105.69      117.80      4.22 o 
   4   2   6        8.30       17.77      3.31 o 
 -13   3   6       20.40       25.36      3.77 o 
 -11   3   6       74.73       77.84      5.71 o 
  -9   3   6       19.85       20.97      2.70 o 
  -7   3   6      461.18      431.71      9.79 o 
  -5   3   6      287.69      250.07      5.94 o 
  -3   3   6      665.86      714.02     12.11 o 
  -1   3   6       99.27       83.03      3.57 o 
   1   3   6      443.72      412.87      8.06 o 
   3   3   6       15.66       16.02      3.05 o 
   5   3   6       10.16       12.26      3.70 o 
 -12   4   6       27.29       35.10      3.87 o 
 -10   4   6       81.03      111.38     15.34 o 
  -8   4   6      309.25      293.35      7.41 o 
  -6   4   6      473.18      461.56      9.44 o 
  -4   4   6       58.66       62.51      2.96 o 
  -2   4   6      278.38      265.99      6.75 o 
   0   4   6       98.71      115.17      3.60 o 
   2   4   6      117.79      109.36      6.10 o 
   4   4   6       36.28       48.84      4.80 o 
 -11   5   6       37.16       44.17      6.03 o 
  -9   5   6      153.07      139.20      5.25 o 
  -7   5   6      891.67      870.06     15.13 o 
  -5   5   6     1044.28     1050.93     16.95 o 
  -3   5   6     1065.62     1042.27     21.79 o 
  -1   5   6      694.64      720.62      9.14 o 
   1   5   6     1697.50     1751.22     25.94 o 
   3   5   6      463.94      477.18     13.95 o 
   5   5   6       60.62       54.87      5.25 o 
 -12   6   6        3.05        8.37      4.41 o 
 -10   6   6        6.06        7.59      3.50 o 
  -8   6   6       36.06       34.57      5.19 o 
  -6   6   6      430.48      459.41     14.33 o 
  -4   6   6      111.08       95.60      5.90 o 
  -2   6   6      409.23      398.83     12.13 o 
   0   6   6       92.22      108.25      6.03 o 
   2   6   6      261.54      259.61      8.20 o 
   4   6   6       40.95       49.75      5.12 o 
   6   6   6       56.53       56.04      5.58 o 
 -11   7   6       21.22       24.58      5.06 o 
  -9   7   6       95.58       89.83      6.68 o 
  -7   7   6       86.46       69.98      5.90 o 
  -5   7   6     3192.86     3106.76     65.25 o 
  -3   7   6     1165.66     1139.67     27.24 o 
  -1   7   6       59.11       62.47      3.53 o 
   1   7   6      122.89      140.84      4.25 o 
   3   7   6      781.26      730.87     12.69 o 
   5   7   6       47.20       56.36      5.64 o 
 -10   8   6       84.32       83.99      6.68 o 
  -6   8   6     1867.55     1871.10     41.64 o 
  -4   8   6      524.55      536.01     15.89 o 
  -2   8   6      293.13      282.27     10.25 o 
   0   8   6       33.96       35.71      2.46 o 
   2   8   6       40.57       43.48      3.11 o 
   4   8   6      222.59      215.09      6.71 o 
   6   8   6       12.10       15.70      4.35 o 
 -11   9   6       11.71        6.10      3.31 o 
  -9   9   6       68.38       58.05      5.90 o 
  -7   9   6       61.99       67.97      6.16 o 
  -5   9   6      105.04      100.73      7.20 o 
  -3   9   6      270.91      251.34      9.99 o 
  -1   9   6       98.77       97.50      3.58 o 
   1   9   6       73.37       73.76      3.35 o 
   3   9   6      143.43      141.86      6.65 o 
   5   9   6       16.11       16.28      2.60 o 
 -10  10   6       11.74       10.05      4.41 o 
  -8  10   6       60.17       57.92      6.55 o 
  -6  10   6      404.53      376.00     13.17 o 
  -4  10   6      436.94      433.85     13.88 o 
  -2  10   6      318.50      334.03     11.67 o 
   0  10   6      426.21      401.64      8.18 o 
   2  10   6      171.99      169.55      5.14 o 
   4  10   6       45.24       48.25      3.27 o 
   6  10   6       14.74       15.54      3.08 o 
  -7  11   6       19.58       18.49      4.54 o 
  -5  11   6       68.19       70.89      5.84 o 
  -3  11   6      110.99      104.81      6.62 o 
  -1  11   6      316.30      323.40     11.67 o 
   1  11   6      251.14      277.60      6.78 o 
   3  11   6       83.95       78.51      6.32 o 
   5  11   6        1.06       -1.49      2.43 o 
   7  11   6        3.48        3.31      3.18 o 
  -8  12   6       20.03       30.94      5.58 o 
  -6  12   6       27.85       43.00      5.77 o 
  -4  12   6      264.02      259.77     10.70 o 
  -2  12   6       18.85       18.23      3.96 o 
   0  12   6        7.11        4.04      1.82 o 
   2  12   6       17.01       25.56      4.67 o 
   4  12   6       41.84       37.35      3.18 o 
   6  12   6        0.85       -0.67      2.24 o 
  -9  13   6       22.37       27.31      5.71 o 
  -7  13   6       25.78       41.51      5.77 o 
  -5  13   6        1.72        1.82      3.37 o 
  -3  13   6      501.63      489.57     15.31 o 
  -1  13   6       48.23       54.42      5.64 o 
   1  13   6       27.29       22.78      2.65 o 
   3  13   6      107.97      101.51      4.52 o 
   5  13   6      151.46      149.12     12.58 o 
  -8  14   6       15.97       15.70      4.61 o 
  -6  14   6        8.18       14.85      4.48 o 
  -4  14   6       23.99       23.93      4.35 o 
  -2  14   6       45.50       46.38      5.71 o 
   0  14   6       30.77       27.76      3.70 o 
   2  14   6       10.32        8.75      2.41 o 
   4  14   6       17.89       15.31      2.84 o 
  -7  15   6       12.28       23.67      5.64 o 
  -5  15   6        7.60       13.49      4.67 o 
  -3  15   6       84.96      103.00      7.46 o 
  -1  15   6       61.49       61.81      6.36 o 
   1  15   6        0.15       -0.43      1.85 o 
   3  15   6       32.59       37.62      3.62 o 
  -4  16   6        2.53        3.11      4.54 o 
  -2  16   6        4.30        3.63      4.61 o 
   0  16   6        0.02        0.13      4.35 o 
   2  16   6        5.63        1.95      2.42 o 
  -1  17   6       26.45       53.64      7.46 o 
 -11   1   7       51.81       56.34      4.15 o 
  -9   1   7      274.73      252.19     10.05 o 
  -7   1   7      228.62      234.23     17.90 o 
  -5   1   7      370.48      353.90      9.83 o 
  -3   1   7      389.75      402.60      8.16 o 
  -1   1   7      861.96      875.97     14.65 o 
   1   1   7      570.48      609.86     11.14 o 
   3   1   7      575.26      635.74     11.99 o 
 -12   2   7        2.73        6.08      2.77 o 
 -10   2   7      191.22      187.46      6.26 o 
  -8   2   7       41.76       41.68      3.19 o 
  -6   2   7       77.52       82.13      3.68 o 
  -4   2   7       85.52       87.80      3.64 o 
  -2   2   7      152.36      152.01      5.22 o 
   0   2   7      485.66      491.51      9.48 o 
   2   2   7      731.63      767.23     13.55 o 
   4   2   7       43.08       47.15      4.93 o 
 -11   3   7        3.72        0.84      2.31 o 
  -9   3   7       10.78        6.40      2.25 o 
  -7   3   7      118.50      104.08      4.23 o 
  -5   3   7      422.77      424.79      8.58 o 
  -3   3   7      994.20      946.60     15.74 o 
  -1   3   7       92.44       90.64      3.57 o 
   1   3   7      724.78      729.78     12.70 o 
   3   3   7      129.47      105.61      4.28 o 
   5   3   7        2.60        6.23      3.31 o 
 -12   4   7       12.66        9.02      4.02 o 
 -10   4   7       58.51       59.30      3.78 o 
  -8   4   7      262.27      242.49      6.70 o 
  -6   4   7      590.32      624.66     15.79 o 
  -4   4   7       37.24       32.32      2.63 o 
  -2   4   7      738.01      742.71     12.77 o 
   0   4   7      584.99      587.83     10.64 o 
   2   4   7       80.90       81.15      3.70 o 
   4   4   7      130.72      114.35      7.00 o 
 -11   5   7        4.71        4.86      3.76 o 
  -9   5   7       72.58       68.88      5.97 o 
  -7   5   7      333.64      341.30     12.06 o 
  -5   5   7     1035.84     1020.58     24.71 o 
  -3   5   7      274.80      273.13      9.99 o 
  -1   5   7      129.56      121.94      6.62 o 
   1   5   7        5.15        3.05      2.40 o 
   3   5   7       12.29        6.68      2.92 o 
   5   5   7       72.10       67.07      6.03 o 
 -10   6   7       67.36       82.89      6.42 o 
  -8   6   7      235.77      241.09     10.51 o 
  -6   6   7      389.16      392.67     13.36 o 
  -4   6   7      244.40      275.14     10.25 o 
  -2   6   7      339.50      342.14     11.35 o 
   0   6   7      121.94      125.05      6.81 o 
   2   6   7        9.91        4.28      2.85 o 
   4   6   7      164.80      183.49      8.63 o 
   6   6   7      190.72      186.34      9.21 o 
 -11   7   7        5.57        0.26      2.85 o 
  -9   7   7      166.82      157.42      8.69 o 
  -7   7   7      415.02      424.84     14.40 o 
  -5   7   7      263.43      291.87     11.35 o 
  -3   7   7      227.81      225.46      9.40 o 
  -1   7   7       88.02       81.08      5.97 o 
   1   7   7      126.99      116.91      6.36 o 
   3   7   7       63.86       64.08      5.64 o 
   5   7   7       16.10       14.98      3.89 o 
 -10   8   7        0.20        2.08      3.05 o 
  -8   8   7       84.39       90.93      6.94 o 
  -6   8   7       22.92       15.83      4.41 o 
  -4   8   7      136.56      135.10      7.78 o 
  -2   8   7      685.07      670.47     18.74 o 
   0   8   7      452.09      450.98     14.20 o 
   2   8   7      135.91      136.78      4.66 o 
   4   8   7       15.38       15.50      3.89 o 
   6   8   7       64.94       65.64      6.81 o 
  -9   9   7       26.44       22.51      4.99 o 
  -7   9   7       42.91       51.43      5.77 o 
  -5   9   7       28.35       25.10      4.35 o 
  -3   9   7     1435.50     1400.28     33.21 o 
  -1   9   7      317.84      294.47     11.35 o 
   1   9   7      230.76      237.05      6.11 o 
   3   9   7       61.46       54.61      4.35 o 
   5   9   7       33.53       43.98      5.84 o 
 -10  10   7       13.00       10.44      4.15 o 
  -8  10   7        9.85       12.52      4.22 o 
  -6  10   7        4.16        1.56      3.11 o 
  -4  10   7       79.25       87.95      6.42 o 
  -2  10   7       50.44       55.59      5.90 o 
   0  10   7       16.23       12.32      3.70 o 
   2  10   7        1.62        0.30      1.68 o 
   4  10   7        2.05       -1.83      1.83 o 
   6  10   7        0.30        0.78      3.37 o 
  -9  11   7       17.16       22.31      4.80 o 
  -7  11   7       29.30       28.86      5.32 o 
  -5  11   7      150.36      160.14      8.50 o 
  -3  11   7       55.01       56.36      5.32 o 
  -1  11   7      230.27      238.04     10.18 o 
   1  11   7       99.83      109.16      7.26 o 
   3  11   7       50.70       76.06      9.15 o 
   5  11   7       37.54       49.28      7.07 o 
  -8  12   7       12.02       10.57      4.73 o 
  -6  12   7      128.00      118.82      7.85 o 
  -4  12   7        7.25        5.45      3.63 o 
  -2  12   7        0.79        1.43      2.98 o 
   0  12   7       89.36      107.60      7.33 o 
   2  12   7       13.98       16.55      2.44 o 
  -7  13   7       41.34       58.50      6.88 o 
  -5  13   7       35.92       39.89      5.64 o 
  -3  13   7       54.03       54.22      6.10 o 
  -1  13   7      204.69      198.67      9.73 o 
   1  13   7       41.11       44.82      5.90 o 
   3  13   7       18.53       15.93      3.57 o 
  -6  14   7       70.47       63.11      6.16 o 
  -4  14   7       20.69       36.58      5.51 o 
  -2  14   7       77.19       83.02      7.00 o 
   0  14   7      217.35      209.05     10.31 o 
   2  14   7       48.95       53.15      6.19 o 
  -5  15   7       24.54       24.39      5.25 o 
  -3  15   7        1.16        1.56      3.76 o 
  -1  15   7       39.06       38.66      5.97 o 
   1  15   7       14.25       17.06      4.41 o 
 -10   0   8       24.29       20.63      4.28 o 
  -8   0   8      359.55      369.64     12.19 o 
  -6   0   8      494.93      431.19     13.30 o 
  -4   0   8      732.47      697.58     18.10 o 
  -2   0   8      386.49      447.34     12.84 o 
   0   0   8      303.90      320.35     10.44 o 
   2   0   8      171.22      188.10      7.98 o 
   4   0   8      463.71      508.38     15.44 o 
 -11   1   8       15.89       16.71      2.93 o 
  -9   1   8        0.39       -1.13      3.50 o 
  -7   1   8      264.84      228.54      6.42 o 
  -5   1   8      286.74      291.25      7.25 o 
  -3   1   8       43.14       40.37      2.91 o 
  -1   1   8        6.04       11.77      1.99 o 
   1   1   8       89.69       73.89      4.70 o 
   3   1   8       93.46       92.62      4.35 o 
 -10   2   8       66.25       59.21      3.99 o 
  -8   2   8       34.96       36.06      3.24 o 
  -6   2   8       51.79       48.86      3.29 o 
  -4   2   8      224.16      210.98      5.81 o 
  -2   2   8      135.26      128.58      4.35 o 
   0   2   8      347.06      367.75      8.01 o 
   2   2   8      200.52      178.01      5.52 o 
   4   2   8       91.08       92.43      6.49 o 
 -11   3   8       64.61       55.05      4.15 o 
  -9   3   8       93.31       78.72      4.23 o 
  -7   3   8      366.30      357.67      8.39 o 
  -5   3   8      164.00      146.96      4.89 o 
  -3   3   8      493.09      498.51     14.11 o 
  -1   3   8      238.51      229.33      5.99 o 
   1   3   8      473.44      496.36     10.01 o 
   3   3   8      143.63      146.58      5.10 o 
   5   3   8       48.08       44.95      5.64 o 
 -10   4   8        9.58        9.66      3.50 o 
  -8   4   8       23.36       16.47      4.09 o 
  -6   4   8       56.82       69.73      5.97 o 
  -4   4   8      134.10      127.97      6.81 o 
  -2   4   8      286.08      262.95      9.99 o 
   0   4   8      227.27      234.93      9.21 o 
   2   4   8       66.72       71.02      5.45 o 
   4   4   8       42.47       41.25      5.19 o 
 -11   5   8       27.41       23.61      5.06 o 
  -9   5   8       80.05       83.74      6.68 o 
  -7   5   8      203.64      218.84      9.86 o 
  -5   5   8     1490.12     1383.61     32.56 o 
  -3   5   8      185.68      206.52      8.89 o 
  -1   5   8       83.88       83.22      5.97 o 
   1   5   8        3.60        0.84      2.33 o 
   3   5   8       14.52       21.01      4.09 o 
   5   5   8        2.14        1.36      3.44 o 
 -10   6   8       41.58       40.60      5.64 o 
  -8   6   8       11.88       13.95      4.15 o 
  -6   6   8       83.08       76.15      6.42 o 
  -4   6   8      880.58      921.93     24.00 o 
  -2   6   8      200.81      215.27      9.40 o 
   0   6   8       57.40       55.33      5.38 o 
   2   6   8       66.73       57.47      5.64 o 
   4   6   8       92.17       75.11      6.42 o 
   6   6   8       16.18       11.67      4.28 o 
  -9   7   8        2.90        2.33      3.70 o 
  -7   7   8       23.04       22.51      4.67 o 
  -5   7   8      377.98      380.08     13.36 o 
  -3   7   8     1017.21     1003.46     25.88 o 
  -1   7   8      308.99      291.42     11.22 o 
   1   7   8      142.85      117.92      7.20 o 
   3   7   8       47.44       54.42      5.58 o 
   5   7   8       58.73       54.55      6.42 o 
 -10   8   8       13.16       12.91      4.67 o 
  -8   8   8       15.46       13.23      4.02 o 
  -6   8   8       31.68       34.05      5.19 o 
  -4   8   8      175.73      172.98      8.76 o 
  -2   8   8      340.76      327.16     12.32 o 
   0   8   8      139.60      126.41      7.65 o 
   2   8   8      123.77      128.68      7.59 o 
   4   8   8       29.76       25.81      5.06 o 
  -9   9   8      105.07      120.45      8.50 o 
  -7   9   8      133.75      140.03      8.50 o 
  -5   9   8      104.37      104.17      7.07 o 
  -3   9   8      166.70      163.97      8.56 o 
  -1   9   8       22.29       23.67      4.54 o 
   1   9   8       55.11       60.97      5.77 o 
   3   9   8       19.41       13.49      4.35 o 
   5   9   8       12.97       12.13      4.35 o 
  -8  10   8      143.43      143.80      8.69 o 
  -6  10   8       96.54      103.06      7.26 o 
  -4  10   8       84.94       88.73      6.68 o 
  -2  10   8       13.24       13.88      4.22 o 
   0  10   8      174.63      205.74      9.66 o 
   2  10   8       25.74       20.63      4.35 o 
   4  10   8        3.78        0.58      3.44 o 
  -7  11   8       43.31       45.34      5.97 o 
  -5  11   8       14.66        8.56      4.09 o 
  -3  11   8       49.36       55.00      6.16 o 
  -1  11   8       19.38       20.24      4.48 o 
   1  11   8       58.58       64.80      6.68 o 
   3  11   8       11.31       13.04      4.48 o 
  -6  12   8       30.54       42.94      5.97 o 
  -4  12   8       27.69       42.68      5.90 o 
  -2  12   8       14.88       18.68      4.80 o 
   0  12   8       84.23       78.03      6.75 o 
   2  12   8      127.75      142.43      8.89 o 
  -5  13   8       28.57       38.20      5.97 o 
   1  13   8       50.36       67.33      7.07 o 
  -4  14   8       23.22       27.76      5.64 o 
  -2  14   8        1.69        3.57      3.76 o 
   0  14   8       30.61       33.66      5.64 o 
  -9   1   9       78.82       81.28      4.38 o 
  -7   1   9       66.87       68.24      4.01 o 
  -5   1   9      187.97      190.23      5.89 o 
  -3   1   9      118.49      122.69      4.61 o 
  -1   1   9      233.82      217.39     10.57 o 
   1   1   9      177.16      186.59      7.30 o 
   3   1   9      107.19      100.84      4.67 o 
 -10   2   9       28.52       27.80      3.19 o 
  -8   2   9       12.04       11.94      2.50 o 
  -6   2   9       38.94       50.04      5.55 o 
  -4   2   9      232.57      220.94     10.44 o 
  -2   2   9      186.56      184.47      5.63 o 
   0   2   9      100.04       95.12      4.24 o 
   2   2   9       72.98       65.68      3.71 o 
   4   2   9      131.04      118.24      7.59 o 
  -9   3   9       14.12       14.20      3.96 o 
  -7   3   9      111.63      105.92      6.68 o 
  -5   3   9       82.42       91.06      6.29 o 
  -3   3   9      188.48      156.70      7.72 o 
  -1   3   9       13.77       11.09      3.50 o 
   1   3   9        2.88        8.63      3.24 o 
   3   3   9       27.17       24.32      4.61 o 
   5   3   9        8.82        4.61      3.83 o 
 -10   4   9       46.69       40.54      5.77 o 
  -8   4   9      203.49      217.22      9.99 o 
  -6   4   9      142.70      135.30      7.52 o 
  -4   4   9      250.84      248.48     10.25 o 
  -2   4   9      503.65      524.40     15.76 o 
   0   4   9        7.22       11.03      3.76 o 
   2   4   9        3.15        1.36      3.37 o 
   4   4   9       23.64       22.83      4.67 o 
  -9   5   9       13.53       17.64      4.41 o 
  -7   5   9      142.74      159.36      8.56 o 
  -5   5   9       73.18       61.10      5.38 o 
  -3   5   9      275.14      280.07     11.16 o 
  -1   5   9      247.72      264.63     10.64 o 
   1   5   9       28.16       30.10      4.54 o 
   3   5   9        2.63        7.13      3.57 o 
   5   5   9        9.32        4.48      3.37 o 
 -10   6   9        3.84        3.96      3.63 o 
  -8   6   9       31.45       37.29      5.64 o 
  -6   6   9       64.37       67.20      5.90 o 
  -4   6   9      227.91      230.32     10.05 o 
  -2   6   9      857.79      851.56     22.70 o 
   0   6   9      190.25      195.23      9.15 o 
   2   6   9       52.46       58.18      6.36 o 
   4   6   9        8.85       11.42      4.41 o 
  -9   7   9       19.30       16.54      4.86 o 
  -7   7   9       41.30       39.63      5.38 o 
  -5   7   9        8.17        6.81      3.18 o 
  -3   7   9      199.28      194.97      9.53 o 
  -1   7   9      192.42      203.86      9.86 o 
   1   7   9       43.68       40.99      5.64 o 
   3   7   9        9.75        5.19      3.76 o 
   5   7   9        9.29       10.83      4.67 o 
  -8   8   9       22.29       25.75      4.86 o 
  -6   8   9       34.27       38.20      5.12 o 
  -4   8   9       49.08       49.68      6.10 o 
  -2   8   9      185.22      189.78      9.34 o 
   0   8   9      128.13      141.79      8.30 o 
   2   8   9       97.66       81.66      6.62 o 
   4   8   9       13.32       11.03      4.54 o 
  -7   9   9       48.12       60.32      5.97 o 
  -5   9   9       51.65       60.77      6.55 o 
  -3   9   9       64.09       64.80      6.16 o 
  -1   9   9      120.98       94.96      6.88 o 
   1   9   9      155.27      155.67      8.89 o 
   3   9   9        2.51        6.81      3.96 o 
  -6  10   9       24.34       30.29      5.32 o 
  -4  10   9       12.68        8.24      4.02 o 
  -2  10   9       62.50       68.10      6.29 o 
   0  10   9      140.61      142.24      8.63 o 
   2  10   9        9.23       12.71      4.48 o 
  -5  11   9      148.32      137.76      8.69 o 
  -3  11   9      109.21      119.86      8.11 o 
  -1  11   9       92.27       95.09      7.20 o 
   1  11   9        3.93        9.08      3.83 o 
  -4  12   9       55.67       62.66      6.49 o 
  -2  12   9       69.47       64.93      6.16 o 
   0  12   9       17.33       21.66      4.99 o 
  -8   0  10       37.57       48.32      5.77 o 
  -6   0  10       97.68       99.43      6.55 o 
  -4   0  10        5.15        8.37      3.18 o 
  -2   0  10      199.76      189.07      8.50 o 
   0   0  10      163.91      156.05      7.85 o 
   2   0  10      108.45      112.01      7.07 o 
   4   0  10       83.71       84.84      6.81 o 
  -9   1  10       13.51       13.03      2.67 o 
  -7   1  10        2.36        3.44      3.24 o 
  -5   1  10       46.31       42.77      3.51 o 
  -3   1  10      101.43      106.89      9.28 o 
  -1   1  10       80.76       90.58      6.29 o 
   1   1  10       99.04       84.54      4.33 o 
   3   1  10       21.33       17.64      4.35 o 
  -8   2  10       94.53       92.75      6.94 o 
  -6   2  10      187.45      196.92      9.21 o 
  -4   2  10      164.12      170.06      8.43 o 
  -2   2  10      129.82      131.28      7.39 o 
   0   2  10        7.53        5.64      3.24 o 
   2   2  10        7.15        6.36      3.57 o 
   4   2  10       26.92       27.37      5.25 o 
  -9   3  10       49.80       64.34      6.68 o 
  -7   3  10       50.96       59.15      6.23 o 
  -5   3  10      135.17      126.61      7.26 o 
  -3   3  10      154.88      163.19      8.56 o 
  -1   3  10       63.44       65.64      5.84 o 
   1   3  10       32.14       33.86      5.19 o 
   3   3  10       14.25       18.23      4.61 o 
  -8   4  10        0.87       -0.91      3.31 o 
  -6   4  10        1.79       -1.82      2.92 o 
  -4   4  10       23.02       23.22      4.54 o 
  -2   4  10       56.22       53.70      5.84 o 
   0   4  10      292.28      297.84     11.87 o 
   2   4  10       39.95       33.47      5.32 o 
   4   4  10       20.36       25.62      5.12 o 
  -7   5  10       12.21       11.55      4.15 o 
  -5   5  10       33.57       36.19      4.86 o 
  -3   5  10        3.74        0.13      3.31 o 
  -1   5  10      197.65      197.18      9.66 o 
   1   5  10      271.27      269.50     11.55 o 
   3   5  10       45.30       54.87      6.62 o 
  -8   6  10        0.44        1.62      3.44 o 
  -6   6  10       19.44       18.74      4.54 o 
  -4   6  10        5.81        3.63      3.44 o 
  -2   6  10       46.13       51.50      6.03 o 
   0   6  10       76.03       86.07      6.94 o 
   2   6  10       82.51       94.76      7.39 o 
  -7   7  10       43.63       46.89      5.77 o 
  -5   7  10       38.04       28.60      4.80 o 
  -1   7  10      325.92      335.01     12.91 o 
   1   7  10      102.52      103.91      7.52 o 
   3   7  10       68.59       72.45      6.62 o 
  -6   8  10      123.88      130.05      8.37 o 
  -4   8  10      105.65       99.56      7.20 o 
  -2   8  10       33.14       35.22      5.45 o 
   0   8  10      145.53      138.87      8.69 o 
   2   8  10       64.57       64.34      6.68 o 
  -5   9  10       22.47       15.76      4.67 o 
  -3   9  10        3.50        7.07      4.02 o 
  -1   9  10        2.17        4.09      3.89 o 
   1   9  10       46.72       66.03      7.07 o 
  -4  10  10       41.12       46.38      5.90 o 
  -2  10  10       50.88       64.86      6.55 o 
   0  10  10       95.07       93.72      7.33 o 
  -7   1  11       22.16       25.17      4.61 o 
  -5   1  11      109.05      117.27      7.39 o 
  -3   1  11       73.54       78.81      6.29 o 
  -1   1  11        9.12       10.64      3.70 o 
   1   1  11       13.86       21.14      4.48 o 
  -6   2  11       34.24       31.98      4.93 o 
  -4   2  11       55.47       74.27      6.42 o 
  -2   2  11        4.81        4.99      3.50 o 
   0   2  11        7.81        5.84      3.57 o 
   2   2  11        6.69        7.72      3.89 o 
  -7   3  11       31.17       34.12      5.25 o 
  -5   3  11        2.93        0.71      3.11 o 
  -3   3  11       25.91       24.97      4.67 o 
  -1   3  11       37.13       31.26      4.93 o 
   1   3  11        8.09        6.75      3.83 o 
  -6   4  11       42.86       59.61      6.49 o 
  -4   4  11       56.42       66.61      6.75 o 
  -2   4  11        1.94       -1.17      3.18 o 
   0   4  11       27.81       30.48      5.25 o 
  -5   5  11        4.94        1.69      3.37 o 
  -3   5  11        1.80        6.68      3.70 o 
  -1   5  11       10.04       11.29      4.22 o 
   1   5  11       75.80       81.98      7.00 o 
  -4   6  11       86.77       88.02      7.26 o 
  -2   6  11       28.60       42.42      5.90 o 
   0   6  11        9.65        6.62      3.76 o 
  -3   7  11       88.99       90.09      7.52 o 
  -1   7  11       14.04       19.07      5.06 o 
                                                 
